# Supplementary material for: Liquid-in-liquid printing of 3D and mechanically tunable conductive hydrogels
Source: Nat Commun. 2023 Jul 18;14:4289. doi: 10.1038/s41467-023-40004-7 (PMC10354067; doi:10.1038/s41467-023-40004-7)
Supplement: Supplementary file 8 — Source Data [file 41467_2023_40004_MOESM8_ESM.zip › Source Data 2.xlsx]

## Sheet: Figure1b
pH value	IFT (mN m-1)
3.01	15.81
3.53	16.11
4.01	16.52
5.07	17.63
6.21	18.33
7.21	18.15
8.15	17.18
8.97	17.13
10.17	19.57
10.87	18.09
11.82	24.31
12.9	24.62

## Sheet: Figure1c
Time (s)	IFT (mN m-1)				Time (s)	IFT (mN m-1)
	DI water in toluene	0.5 mg mL-1 PEDOT:PSS aqueous solution	0.25 mg mL-1 PEDOT:PSS aqueous solution	0.17 mg mL-1 PEDOT:PSS aqueous solution		0 mg mL-1 PEDOT:PSS aqueous solution
0	35.16	17.92	27.2946	25.2912	0	26.3103
5	35.16	17.89	26.6025	25.0595	24	26.3343
10	35.14	17.4	25.9395	24.8318	40	26.3466
15	35.14	17.39	25.3058	24.6082	56	26.3472
20	35.14	16.51	24.7013	24.3886	72	26.3361
25	35.14	16.39	24.126	24.1731	88	26.3133
40	35.12	15.92	23.5799	23.9617	104	26.2787
55	35.12	15.7	23.0631	23.7543	120	26.2324
70	35.12	15.63	22.5755	23.551	136	26.1745
85	35.11	15.64	22.117	23.3517	152	26.1048
100	35.09	15.65	21.6879	23.1565	168	26.0233
115	35.1	15.77	21.2879	22.9654	184	25.8179
130	35.07	15.8	20.9171	22.7783	200	25.6725
145	35.08	15.78	20.5756	22.5952	216	25.5152
160	35.06	15.73	20.2633	22.4162	232	25.3979
175	35.06	15.77	19.9802	22.2413	248	25.2793
190	35.06	15.79	19.7447	22.0162	264	25.1968
205	35.03	15.78	19.5145	21.8304	280	25.17
220	35.03	15.81	19.3574	21.6315	296	25.1661
235	35.01	15.82	19.2403	21.4605	312	25.1524
250	34.99	15.96	19.1811	21.3149	328	25.165
265	34.97	15.93	19.1882	21.2123	344	25.2034
280	34.96	15.91	19.1477	21.1057	360	25.2675
295	34.96	15.98	19.0879	21.0456	376	25.3499
310	34.94	15.95	19.0295	20.964	392	25.4455
325	34.93	15.95	18.9618	20.8596	408	25.5553
340	34.91	16.03	18.8826	20.7485	424	25.678
355	34.92	15.94	18.7997	20.5982	440	25.7682
370	34.91	15.84	18.7199	20.5277	456	25.8555
385	34.9	15.8	18.6354	20.4774	472	25.8894
400	34.89	15.84	18.5351	20.4499	488	25.9034
415	34.89	15.81	18.4487	20.3989	504	25.9188
430	34.88	15.83	18.3462	20.3389	520	25.9538
445	34.87	15.87	18.2496	20.3112	536	25.9584
460	34.87	15.84	18.1626	20.2733	552	25.979
475	34.85	15.85	18.086	20.2273	568	25.9735
490	34.84	15.85	18.0211	20.1877	584	25.9858
505	34.83	15.86	17.9873	20.1111	600	25.9998
520	34.83	15.89	17.9629	20.0611	616	25.9987
535	34.81	15.89	17.9177	20.0456	632	26.0015
550	34.81	15.9	17.898	20.0025	648	26.0027
565	34.81	15.94	17.8752	19.9829	664	26.0052
580	34.8	15.97	17.8565	19.9344	680	26.0086
595	34.8	15.94	17.8451	19.8847	696	26.0109
610	34.79	15.96	17.8334	19.8188	712	26.012
625	34.78	15.99	17.8092	19.729	728	26.012
640	34.78	16.02	17.7824	19.6401	744	26.0108
655	34.77	16	17.7591	19.5943	760	26.0085
670	34.76	16	17.7464	19.5152	776	26.0051
685	34.74	15.99	17.7282	19.4246	792	26.0005
700	34.73	16	17.7119	19.3437	808	25.9948
715	34.74	16.03	17.7019	19.3021
730	34.73	16.03	17.7172	19.235
745	34.73	16.06	17.7301	19.195
760	34.73	16.05	17.763	19.1455
775	34.72	16.06	17.7791	19.0968
790	34.71	16.05	17.7962	19.0741
805	34.71	16.07	17.7864	19.0406

## Sheet: Figure3d
Time (min)	Modulus (Pa)		Time (min)	Modulus (Pa)
	Storage modulus of Ink 1 solution before UV irradiation	Loss modulus of Ink 1 solution before UV irradiation		Storage modulus of Ink 1 solution after UV irradiation	Loss modulus of Ink 1 solution after UV irradiation
0.0833	0.661341	0.00167607	0.0833	12859.7	1939.3
0.167	0.662806	0.00170184	0.167	12935	1919.08
0.25	0.664228	0.00172446	0.25	13006.2	1899.46
0.333	0.66562	0.00174405	0.333	13073.8	1880.92
0.417	0.666997	0.00176076	0.417	13139.3	1862.71
0.5	0.668324	0.00177416	0.5	13202.6	1844.89
0.583	0.669618	0.00178448	0.583	13263.6	1827.55
0.667	0.670889	0.00179183	0.667	13321.7	1810.8
0.75	0.672104	0.00179613	0.75	13377.6	1794.76
0.833	0.673277	0.00179761	0.833	13430.7	1779.09
0.917	0.674423	0.0017964	0.917	13481.8	1764.34
1	0.675521	0.0017927	1	13530.8	1750.6
1.08	0.676551	0.00178698	1.08	13577.6	1737.2
1.17	0.677678	0.00177832	1.17	13622.4	1724.25
1.25	0.678657	0.00176896	1.25	13665.8	1711.75
1.33	0.67962	0.00175839	1.33	13708	1699.32
1.42	0.680686	0.00174557	1.42	13748.9	1686.84
1.5	0.681624	0.00173389	1.5	13788.7	1675.54
Time (min)	Modulus (Pa)		Time (min)	Modulus (Pa)
	Storage modulus of pristine PEDOT:PSS aqueous dispersion before UV irradiation	Loss modulus of pristine PEDOT:PSS aqueous dispersion before UV irradiation		Storage modulus of pristine PEDOT:PSS aqueous dispersion after UV irradiation	Loss modulus of pristine PEDOT:PSS aqueous dispersion after UV irradiation
0.0833	0.353216	0.000346487	0.0833	0.635161	3.11824e-05
0.167	0.352698	0.000411512	0.167	0.636978	3.13269e-05
0.25	0.35219	0.000475886	0.25	0.638685	3.14641e-05
0.333	0.35169	0.000540219	0.333	0.640296	3.1595e-05
0.417	0.35119	0.000605366	0.417	0.641828	3.17209e-05
0.5	0.350704	0.000669871	0.5	0.643246	3.1839e-05
0.583	0.350224	0.000734615	0.583	0.644574	3.1951e-05
0.667	0.349745	0.000800511	0.667	0.64583	3.20586e-05
0.75	0.34928	0.000866134	0.75	0.646994	3.21595e-05
0.833	0.348822	0.000932426	0.833	0.648088	3.22557e-05
0.917	0.348367	0.00100038	0.917	0.649134	3.23488e-05
1	0.347926	0.00106859	1	0.650114	3.24372e-05
1.08	0.347509	0.00113554	1.08	0.651019	3.25195e-05
1.17	0.347047	0.00121254	1.17	0.651999	3.26095e-05
1.25	0.34664	0.00128277	1.25	0.652844	3.26875e-05
1.33	0.346232	0.00135494	1.33	0.653671	3.27642e-05
1.42	0.34577	0.00143883	1.42	0.654586	3.28494e-05
1.5	0.345352	0.00151616	1.5	0.655393	3.29243e-05

## Sheet: Figure3e
Ink 1 hydrogel		Ink 2 hydrogel		Ink 3 hydrogel		Ink 4 hydrogel		Ink 5 hydrogel		Ink 5* hydrogel
Strain (%)	Stress (MPa)	Strain (%)	Stress (MPa)	Strain (%)	Stress (MPa)	Strain (%)	Stress (MPa)	Strain (%)	Stress (MPa)	Strain (%)	Stress (MPa)
0	0.00352107	0	0.00249556	0	0.00687196	0	0.0176374	0	0.0658217	0	0.00364664
1.01001	0.0457289	10.1664	0.0233044	10.5988	0.0175475	10.3315	0.0337679	4.95898	0.115138	5.1167	0.00651111
2.02304	0.0879681	20.6578	0.0438214	20.0914	0.0270183	20.1424	0.0499519	10.076	0.166356	10.2222	0.0078394
3.02776	0.129755	30.0523	0.0640465	30.3487	0.0371636	30.4818	0.0661893	20.167	0.26823	15.3332	0.00549991
4.03399	0.171494	40.1608	0.0839797	41.2931	0.0479102	40.679	0.0824802	25.1042	0.318455	20.4367	0.0113909
5.04551	0.213384	50.3259	0.103621	50.1155	0.0565469	50.2221	0.0988245	30.2472	0.370987	25.055	0.0178773
6.04948	0.25498	60.4322	0.122971	60.3795	0.066613	60.4281	0.115222	35.0186	0.419876	30.4122	0.0153018
7.05647	0.296644	70.0425	0.142028	70.5332	0.0764578	70.7646	0.131674	40.1541	0.47267	35.7543	0.0191951
8.0695	0.337379	80.0387	0.160794	80.8165	0.086168	81.0922	0.148178	45.4581	0.528449	40.0984	0.0223907
9.18074	0.381205	90.1496	0.179268	91.0755	0.0962211	91.307	0.164736	50.5711	0.587133	45.9678	0.0200653
10.1794	0.419997	100.648	0.198643	102.796	0.108633	101.633	0.181348	55.1711	0.644122	50.8399	0.0207982
11.1872	0.458846	110.093	0.216646	111.497	0.118143	110.131	0.198013	57.4804	0.67431	55.1574	0.0175109
12.2999	0.501514	120.197	0.234236	120.318	0.128802	122.175	0.214732	61.0013	0.718182	60.0231	0.02689
13.0093	0.528483	130.365	0.251411	129.135	0.139999	132.51	0.231504	65.6053	0.780632	65.9068	0.0279364
14.0155	0.566133	140.472	0.268172	140.858	0.155377	142.713	0.248329	70.3723	0.848441	71.0143	0.0393872
15.0149	0.602782	150.636	0.284518	150.02	0.167721	153.052	0.265208	74.9776	0.916904	76.1183	0.0292225
15.9305	0.635574	160.075	0.300451	160.303	0.18185	163.379	0.28214	77.2909	0.951529	80.9485	0.0327246
17.2329	0.68167	170.183	0.315969	170.112	0.195694	170.181	0.299126	80.6447	1.00361	84.5159	0.032862
18.2497	0.716994	180.674	0.331073	180.393	0.210596	180.045	0.316165	83.1184	1.04271	91.1625	0.0386438
19.2506	0.751515	186.476	0.345764	190.655	0.225755	190.113	0.333258	85.4157	1.07886	96.0113	0.0447674
20.2553	0.78603			200.139	0.239936	200.192	0.350404	90.0118	1.15221	101.118	0.0444714
21.2737	0.820609			210.421	0.255908	210.521	0.368292	94.6171	1.22457	109.563	0.0460146
22.1726	0.850859			220.678	0.272602	220.734	0.386536	96.9012	1.26028	121.064	0.0539386
23.1856	0.884516			230.84	0.290935	230.266	0.404487	101.687	1.33517	131.277	0.0465608
24.1926	0.918			241.107	0.30961	240.475	0.423625	106.28	1.40712	136.568	0.0418149
25.1958	0.951264			251.383	0.328307	251.723	0.44189	110.876	1.47911
26.5156	0.994989			261.543	0.346814	260.228	0.459955	115.47	1.551
27.2159	1.01785			270.356	0.362915	270.569	0.477779	120.07	1.62287
28.522	1.05988			282.072	0.384423	280.762	0.496652	122.388	1.65902
29.1309	1.07917			287.881	0.395138	291.099	0.514867	124.85	1.69736
30.5345	1.1231					301.437	0.533314	127.146	1.73305
31.1486	1.14235					311.632	0.5512
32.4502	1.18351					321.968	0.567578
33.0568	1.20269					332.306	0.584969
34.4725	1.24704					342.506	0.602302
35.0693	1.26551					352.837	0.618851
36.389	1.30605					363.045	0.634148
37.0946	1.32765					371.248	0.649061
38.3947	1.36737					380.21	0.663369
39.1041	1.38886					390.681	0.676045
40.4147	1.4282					400.108	0.687958
41.0198	1.44631					410.437	0.699667
42.332	1.48522					420.642	0.711011
43.0315	1.50583					430.181	0.720771
44.3467	1.5448					441.313	0.730857
45.0538	1.56589					455.051	0.738944
46.3577	1.60457					460.137	0.74645
47.6759	1.6435					470.344	0.753496
48.2689	1.66098					480.679	0.760872
49.6831	1.70194					491.009	0.766909
50.2927	1.71973					501.341	0.771831
51.6011	1.75704					511.547	0.776673
52.9171	1.79436					521.881	0.780555
54.2172	1.83088					532.088	0.784467
55.6351	1.87072					542.426	0.788284
56.9382	1.90711					552.751	0.791405
58.2587	1.94371					562.966	0.793688
59.5581	1.97941					570.106	0.796086
60.8755	2.01514					580.177	0.797369
62.1817	2.05005					590.257	0.799676
63.4961	2.0846					600.07	0.800337
64.7992	2.11819					610.788	0.803018
66.1137	2.15152					620.214	0.805553
67.5195	2.18655					630.551	0.807939
68.8408	2.21892					641.659	0.810179
70.1379	2.25055					650.174	0.812271
71.4561	2.28262					660.502	0.814216
72.763	2.31437					670.836	0.816013
74.0774	2.34629					681.041	0.817663
75.3798	2.37792					691.381	0.819166
76.695	2.40984					701.706	0.820522
						711.916	0.82173
						722.247	0.822791
						732.583	0.823704
						739.389	0.82447
						749.717	0.825089
						759.92	0.825561
						770.085	0.825885
						780.167	0.826062
						790.233	0.826092
						800.572	0.825974

## Sheet: Figure3g
Ink 5* hydrogel at 0% elongation		Ink 5* hydrogel at 50% elongation
Stretching cycles	R/R0	Stretching cycles	R/R0
1	1	1.5	1.04878
2	0.979852	2.5	1.02969
3	0.962884	3.5	1.0053
4	0.946978	4.5	0.996819
5	0.944857	5.5	0.986214
6	0.936373	6.5	0.97561
7	0.930011	7.5	0.969247
8	0.92789	8.5	0.962884
9	0.924708	9.5	0.958643
10	0.924708	10.5	0.955461
11	0.921527	11.5	0.954401
12	0.915164	12.5	0.950159
13	0.914104	13.5	0.949099
14	0.913043	14.5	0.944857
15	0.908802	15.5	0.939555
16	0.90562	16.5	0.936373
17	0.906681	17.5	0.934252
18	0.903499	18.5	0.933192
19	0.902439	19.5	0.931071
20	0.897137	20.5	0.92895
21	0.896076	21.5	0.925769
22	0.895016	22.5	0.924708
23	0.893955	23.5	0.922587
24	0.893955	24.5	0.921527
25	0.891835	25.5	0.919406
26	0.891835	26.5	0.919406
27	0.888653	27.5	0.918346
28	0.890774	28.5	0.916225
29	0.888653	29.5	0.916225
30	0.888653

## Sheet: Figure3h
1 cycle		200 cycles		400 cycles		700 cycles		1000 cycles
Potential (V vs Ag/AgCl)	Current (mV)	Potential (V vs Ag/AgCl)	Current (mV)	Potential (V vs Ag/AgCl)	Current (mV)	Potential (V vs Ag/AgCl)	Current (mV)	Potential (V vs Ag/AgCl)	Current (mV)
1.99	0.001634	1.99	0.00173	1.99	0.00174	1.99	0.00163	1.99	0.001474
1.97	0.001597	1.97	0.00169	1.97	0.0017	1.97	0.00159	1.97	0.001443
1.95	0.00156	1.95	0.00165	1.95	0.00166	1.95	0.00156	1.95	0.001412
1.93	0.001524	1.93	0.00162	1.93	0.00163	1.93	0.00152	1.93	0.001382
1.91	0.001488	1.91	0.00158	1.91	0.00159	1.91	0.00149	1.91	0.001353
1.89	0.001453	1.89	0.00155	1.89	0.00156	1.89	0.00146	1.89	0.001323
1.87	0.001418	1.87	0.00151	1.87	0.00152	1.87	0.00142	1.87	0.001294
1.85	0.001384	1.85	0.00148	1.85	0.00149	1.85	0.00139	1.85	0.001265
1.83	0.00135	1.83	0.00144	1.83	0.00145	1.83	0.00136	1.83	0.001237
1.81	0.001316	1.81	0.00141	1.81	0.00142	1.81	0.00133	1.81	0.001209
1.79	0.001282	1.79	0.00138	1.79	0.00139	1.79	0.0013	1.79	0.001181
1.77	0.001249	1.77	0.00135	1.77	0.00135	1.77	0.00126	1.77	0.001153
1.75	0.001216	1.75	0.00131	1.75	0.00132	1.75	0.00123	1.75	0.001125
1.73	0.001184	1.73	0.00128	1.73	0.00129	1.73	0.0012	1.73	0.001098
1.71	0.001151	1.71	0.00125	1.71	0.00126	1.71	0.00117	1.71	0.001071
1.69	0.001119	1.69	0.00122	1.69	0.00122	1.69	0.00114	1.69	0.001044
1.67	0.001088	1.67	0.00119	1.67	0.00119	1.67	0.00111	1.67	0.001017
1.65	0.001056	1.65	0.00115	1.65	0.00116	1.65	0.00108	1.65	0.0009905
1.63	0.001025	1.63	0.00112	1.63	0.00113	1.63	0.00105	1.63	0.0009642
1.61	0.0009936	1.61	0.00109	1.61	0.0011	1.61	0.00102	1.61	0.0009379
1.59	0.0009629	1.59	0.00106	1.59	0.00107	1.59	0.000992	1.59	0.000912
1.57	0.0009323	1.57	0.00103	1.57	0.00104	1.57	0.000963	1.57	0.0008861
1.55	0.000902	1.55	0.001	1.55	0.00101	1.55	0.000934	1.55	0.0008605
1.53	0.000872	1.53	0.000972	1.53	0.000977	1.53	0.000905	1.53	0.0008351
1.51	0.0008421	1.51	0.000943	1.51	0.000947	1.51	0.000877	1.51	0.00081
1.49	0.0008127	1.49	0.000914	1.49	0.000917	1.49	0.000849	1.49	0.0007849
1.47	0.0007835	1.47	0.000885	1.47	0.000888	1.47	0.000821	1.47	0.0007601
1.45	0.0007545	1.45	0.000856	1.45	0.000859	1.45	0.000794	1.45	0.0007354
1.43	0.0007258	1.43	0.000828	1.43	0.00083	1.43	0.000766	1.43	0.000711
1.41	0.0006973	1.41	0.0008	1.41	0.000802	1.41	0.000739	1.41	0.0006866
1.39	0.0006692	1.39	0.000772	1.39	0.000773	1.39	0.000712	1.39	0.0006627
1.37	0.0006415	1.37	0.000744	1.37	0.000745	1.37	0.000685	1.37	0.0006389
1.35	0.0006139	1.35	0.000716	1.35	0.000717	1.35	0.000659	1.35	0.0006152
1.33	0.0005866	1.33	0.000689	1.33	0.000689	1.33	0.000633	1.33	0.0005917
1.31	0.0005597	1.31	0.000662	1.31	0.000662	1.31	0.000607	1.31	0.0005684
1.29	0.000533	1.29	0.000635	1.29	0.000635	1.29	0.000581	1.29	0.0005453
1.27	0.0005068	1.27	0.000608	1.27	0.000608	1.27	0.000556	1.27	0.0005224
1.25	0.0004809	1.25	0.000582	1.25	0.000581	1.25	0.000531	1.25	0.0004999
1.23	0.0004553	1.23	0.000555	1.23	0.000555	1.23	0.000506	1.23	0.0004774
1.21	0.0004299	1.21	0.000529	1.21	0.000528	1.21	0.000481	1.21	0.0004551
1.19	0.000405	1.19	0.000503	1.19	0.000502	1.19	0.000457	1.19	0.0004331
1.17	0.0003803	1.17	0.000477	1.17	0.000476	1.17	0.000433	1.17	0.0004112
1.15	0.000356	1.15	0.000452	1.15	0.000451	1.15	0.000409	1.15	0.0003896
1.13	0.0003321	1.13	0.000426	1.13	0.000425	1.13	0.000385	1.13	0.0003681
1.11	0.0003084	1.11	0.000401	1.11	0.0004	1.11	0.000362	1.11	0.000347
1.09	0.000285	1.09	0.000376	1.09	0.000375	1.09	0.000339	1.09	0.000326
1.07	0.000262	1.07	0.000352	1.07	0.00035	1.07	0.000316	1.07	0.0003053
1.05	0.0002395	1.05	0.000327	1.05	0.000326	1.05	0.000293	1.05	0.0002848
1.03	0.0002172	1.03	0.000303	1.03	0.000302	1.03	0.000271	1.03	0.0002646
1.01	0.0001956	1.01	0.000279	1.01	0.000278	1.01	0.00025	1.01	0.0002447
0.99	0.0001746	0.99	0.000256	0.99	0.000255	0.99	0.000228	0.99	0.000225
0.97	0.0001541	0.97	0.000233	0.97	0.000232	0.97	0.000207	0.97	0.0002058
0.95	0.0001342	0.95	0.000211	0.95	0.00021	0.95	0.000187	0.95	0.000187
0.93	0.0001153	0.93	0.000189	0.93	0.000188	0.93	0.000167	0.93	0.0001686
0.91	9.717e-05	0.91	0.000168	0.91	0.000167	0.91	0.000148	0.91	0.0001505
0.89	8.007e-05	0.89	0.000147	0.89	0.000146	0.89	0.000129	0.89	0.000133
0.87	6.398e-05	0.87	0.000127	0.87	0.000126	0.87	0.000111	0.87	0.0001161
0.85	4.921e-05	0.85	0.000108	0.85	0.000107	0.85	9.37e-05	0.85	9.975e-05
0.83	3.578e-05	0.83	9e-05	0.83	8.94e-05	0.83	7.75e-05	0.83	8.415e-05
0.81	2.378e-05	0.81	7.28e-05	0.81	7.23e-05	0.81	6.21e-05	0.81	6.92e-05
0.79	1.333e-05	0.79	5.67e-05	0.79	5.63e-05	0.79	4.78e-05	0.79	5.515e-05
0.77	4.316e-06	0.77	4.2e-05	0.77	4.17e-05	0.77	3.46e-05	0.77	4.203e-05
0.75	-3.329e-06	0.75	2.86e-05	0.75	2.84e-05	0.75	2.26e-05	0.75	2.994e-05
0.73	-9.796e-06	0.73	1.67e-05	0.73	1.65e-05	0.73	1.19e-05	0.73	1.885e-05
0.71	-1.509e-05	0.71	6.42e-06	0.71	6.21e-06	0.71	2.42e-06	0.71	8.91e-06
0.69	-1.945e-05	0.69	-2.34e-06	0.69	-2.55e-06	0.69	-5.74e-06	0.69	1.423e-07
0.67	-2.301e-05	0.67	-9.68e-06	0.67	-9.87e-06	0.67	-1.26e-05	0.67	-7.496e-06
0.65	-2.589e-05	0.65	-1.55e-05	0.65	-1.57e-05	0.65	-1.83e-05	0.65	-1.392e-05
0.63	-2.821e-05	0.63	-2.02e-05	0.63	-2.03e-05	0.63	-2.28e-05	0.63	-1.924e-05
0.61	-3.017e-05	0.61	-2.37e-05	0.61	-2.39e-05	0.61	-2.64e-05	0.61	-2.353e-05
0.59	-3.192e-05	0.59	-2.65e-05	0.59	-2.66e-05	0.59	-2.92e-05	0.59	-2.69e-05
0.57	-3.357e-05	0.57	-2.87e-05	0.57	-2.89e-05	0.57	-3.14e-05	0.57	-2.956e-05
0.55	-3.503e-05	0.55	-3.05e-05	0.55	-3.08e-05	0.55	-3.32e-05	0.55	-3.168e-05
0.53	-3.628e-05	0.53	-3.22e-05	0.53	-3.25e-05	0.53	-3.48e-05	0.53	-3.343e-05
0.51	-3.737e-05	0.51	-3.39e-05	0.51	-3.42e-05	0.51	-3.64e-05	0.51	-3.499e-05
0.49	-3.854e-05	0.49	-3.55e-05	0.49	-3.59e-05	0.49	-3.8e-05	0.49	-3.649e-05
0.47	-3.982e-05	0.47	-3.66e-05	0.47	-3.72e-05	0.47	-3.93e-05	0.47	-3.814e-05
0.45	-4.12e-05	0.45	-3.75e-05	0.45	-3.81e-05	0.45	-4.02e-05	0.45	-3.944e-05
0.43	-4.266e-05	0.43	-3.87e-05	0.43	-3.93e-05	0.43	-4.13e-05	0.43	-4.038e-05
0.41	-4.43e-05	0.41	-4e-05	0.41	-4.06e-05	0.41	-4.26e-05	0.41	-4.154e-05
0.39	-4.607e-05	0.39	-4.15e-05	0.39	-4.21e-05	0.39	-4.4e-05	0.39	-4.277e-05
0.37	-4.802e-05	0.37	-4.3e-05	0.37	-4.36e-05	0.37	-4.55e-05	0.37	-4.413e-05
0.35	-5.016e-05	0.35	-4.46e-05	0.35	-4.52e-05	0.35	-4.71e-05	0.35	-4.561e-05
0.33	-5.254e-05	0.33	-4.65e-05	0.33	-4.71e-05	0.33	-4.89e-05	0.33	-4.72e-05
0.31	-5.516e-05	0.31	-4.86e-05	0.31	-4.91e-05	0.31	-5.08e-05	0.31	-4.894e-05
0.29	-5.799e-05	0.29	-5.1e-05	0.29	-5.14e-05	0.29	-5.3e-05	0.29	-5.093e-05
0.27	-6.098e-05	0.27	-5.36e-05	0.27	-5.4e-05	0.27	-5.54e-05	0.27	-5.317e-05
0.25	-6.409e-05	0.25	-5.65e-05	0.25	-5.67e-05	0.25	-5.81e-05	0.25	-5.563e-05
0.23	-6.733e-05	0.23	-5.97e-05	0.23	-5.97e-05	0.23	-6.1e-05	0.23	-5.833e-05
0.21	-7.062e-05	0.21	-6.29e-05	0.21	-6.29e-05	0.21	-6.4e-05	0.21	-6.121e-05
0.19	-7.394e-05	0.19	-6.63e-05	0.19	-6.61e-05	0.19	-6.72e-05	0.19	-6.422e-05
0.17	-7.728e-05	0.17	-6.97e-05	0.17	-6.94e-05	0.17	-7.04e-05	0.17	-6.734e-05
0.15	-8.071e-05	0.15	-7.31e-05	0.15	-7.27e-05	0.15	-7.37e-05	0.15	-7.051e-05
0.13	-8.425e-05	0.13	-7.64e-05	0.13	-7.59e-05	0.13	-7.71e-05	0.13	-7.37e-05
0.11	-8.796e-05	0.11	-7.97e-05	0.11	-7.93e-05	0.11	-8.05e-05	0.11	-7.694e-05
0.09	-9.186e-05	0.09	-8.31e-05	0.09	-8.28e-05	0.09	-8.4e-05	0.09	-8.026e-05
0.07	-9.6e-05	0.07	-8.67e-05	0.07	-8.64e-05	0.07	-8.78e-05	0.07	-8.369e-05
0.05	-0.0001004	0.05	-9.04e-05	0.05	-9.02e-05	0.05	-9.17e-05	0.05	-8.734e-05
0.03	-0.0001052	0.03	-9.43e-05	0.03	-9.43e-05	0.03	-9.58e-05	0.03	-9.112e-05
0.01	-0.0001104	0.01	-9.86e-05	0.01	-9.86e-05	0.01	-0.0001	0.01	-9.512e-05
-0.01	-0.000116	-0.01	-0.000103	-0.01	-0.000103	-0.01	-0.000105	-0.01	-9.943e-05
-0.03	-0.0001219	-0.03	-0.000108	-0.03	-0.000108	-0.03	-0.00011	-0.03	-0.0001039
-0.05	-0.0001284	-0.05	-0.000113	-0.05	-0.000114	-0.05	-0.000115	-0.05	-0.0001087
-0.07	-0.0001355	-0.07	-0.000119	-0.07	-0.00012	-0.07	-0.000121	-0.07	-0.0001139
-0.09	-0.0001435	-0.09	-0.000126	-0.09	-0.000126	-0.09	-0.000127	-0.09	-0.0001194
-0.11	-0.0001526	-0.11	-0.000133	-0.11	-0.000133	-0.11	-0.000134	-0.11	-0.0001253
-0.13	-0.0001632	-0.13	-0.000141	-0.13	-0.000142	-0.13	-0.000142	-0.13	-0.0001319
-0.15	-0.0001757	-0.15	-0.000152	-0.15	-0.000152	-0.15	-0.000152	-0.15	-0.0001395
-0.17	-0.0001898	-0.17	-0.000164	-0.17	-0.000165	-0.17	-0.000163	-0.17	-0.0001484
-0.19	-0.0002057	-0.19	-0.000179	-0.19	-0.00018	-0.19	-0.000176	-0.19	-0.0001591
-0.21	-0.0002231	-0.21	-0.000196	-0.21	-0.000197	-0.21	-0.000192	-0.21	-0.0001718
-0.23	-0.0002419	-0.23	-0.000214	-0.23	-0.000216	-0.23	-0.000209	-0.23	-0.0001862
-0.25	-0.000261	-0.25	-0.000233	-0.25	-0.000236	-0.25	-0.000227	-0.25	-0.0002021
-0.27	-0.0002811	-0.27	-0.000254	-0.27	-0.000257	-0.27	-0.000247	-0.27	-0.0002191
-0.29	-0.000302	-0.29	-0.000275	-0.29	-0.000278	-0.29	-0.000267	-0.29	-0.0002368
-0.31	-0.0003236	-0.31	-0.000296	-0.31	-0.000301	-0.31	-0.000288	-0.31	-0.0002553
-0.33	-0.0003458	-0.33	-0.000318	-0.33	-0.000323	-0.33	-0.000309	-0.33	-0.0002741
-0.35	-0.0003685	-0.35	-0.000341	-0.35	-0.000346	-0.35	-0.000331	-0.35	-0.0002932
-0.37	-0.0003919	-0.37	-0.000364	-0.37	-0.00037	-0.37	-0.000353	-0.37	-0.0003126
-0.39	-0.0004158	-0.39	-0.000387	-0.39	-0.000393	-0.39	-0.000375	-0.39	-0.0003324
-0.41	-0.0004401	-0.41	-0.000411	-0.41	-0.000417	-0.41	-0.000397	-0.41	-0.0003522
-0.43	-0.0004648	-0.43	-0.000435	-0.43	-0.000442	-0.43	-0.00042	-0.43	-0.0003723
-0.45	-0.00049	-0.45	-0.00046	-0.45	-0.000466	-0.45	-0.000443	-0.45	-0.0003926
-0.47	-0.0005155	-0.47	-0.000484	-0.47	-0.000491	-0.47	-0.000466	-0.47	-0.0004131
-0.49	-0.0005412	-0.49	-0.00051	-0.49	-0.000516	-0.49	-0.00049	-0.49	-0.0004337
-0.51	-0.0005671	-0.51	-0.000535	-0.51	-0.000542	-0.51	-0.000514	-0.51	-0.0004545
-0.53	-0.0005929	-0.53	-0.000561	-0.53	-0.000567	-0.53	-0.000538	-0.53	-0.0004756
-0.55	-0.0006187	-0.55	-0.000587	-0.55	-0.000593	-0.55	-0.000562	-0.55	-0.0004969
-0.57	-0.0006443	-0.57	-0.000613	-0.57	-0.000619	-0.57	-0.000587	-0.57	-0.0005183
-0.59	-0.0006696	-0.59	-0.000639	-0.59	-0.000645	-0.59	-0.000611	-0.59	-0.0005399
-0.61	-0.0006944	-0.61	-0.000664	-0.61	-0.000671	-0.61	-0.000636	-0.61	-0.0005615
-0.63	-0.0007188	-0.63	-0.00069	-0.63	-0.000697	-0.63	-0.00066	-0.63	-0.0005832
-0.65	-0.0007424	-0.65	-0.000715	-0.65	-0.000722	-0.65	-0.000685	-0.65	-0.0006047
-0.67	-0.0007653	-0.67	-0.000739	-0.67	-0.000747	-0.67	-0.000708	-0.67	-0.000626
-0.69	-0.0007876	-0.69	-0.000763	-0.69	-0.000772	-0.69	-0.000732	-0.69	-0.0006473
-0.71	-0.000809	-0.71	-0.000787	-0.71	-0.000796	-0.71	-0.000755	-0.71	-0.0006681
-0.73	-0.0008295	-0.73	-0.00081	-0.73	-0.00082	-0.73	-0.000777	-0.73	-0.0006887
-0.75	-0.0008491	-0.75	-0.000832	-0.75	-0.000842	-0.75	-0.000799	-0.75	-0.0007089
-0.77	-0.0008678	-0.77	-0.000853	-0.77	-0.000865	-0.77	-0.00082	-0.77	-0.0007288
-0.79	-0.0008855	-0.79	-0.000875	-0.79	-0.000886	-0.79	-0.000841	-0.79	-0.0007482
-0.81	-0.0009021	-0.81	-0.000895	-0.81	-0.000907	-0.81	-0.000861	-0.81	-0.0007671
-0.83	-0.0009177	-0.83	-0.000915	-0.83	-0.000928	-0.83	-0.000881	-0.83	-0.0007858
-0.85	-0.0009321	-0.85	-0.000934	-0.85	-0.000948	-0.85	-0.0009	-0.85	-0.000804
-0.87	-0.0009453	-0.87	-0.000953	-0.87	-0.000967	-0.87	-0.000918	-0.87	-0.0008217
-0.89	-0.0009572	-0.89	-0.000971	-0.89	-0.000985	-0.89	-0.000935	-0.89	-0.000839
-0.91	-0.0009674	-0.91	-0.000988	-0.91	-0.001	-0.91	-0.000952	-0.91	-0.0008558
-0.93	-0.0009759	-0.93	-0.00101	-0.93	-0.00102	-0.93	-0.000969	-0.93	-0.0008721
-0.95	-0.0009825	-0.95	-0.00102	-0.95	-0.00104	-0.95	-0.000984	-0.95	-0.0008879
-0.97	-0.0009867	-0.97	-0.00104	-0.97	-0.00105	-0.97	-0.000998	-0.97	-0.000903
-0.99	-0.0009885	-0.99	-0.00105	-0.99	-0.00107	-0.99	-0.00101	-0.99	-0.0009176
-1.01	-0.0009878	-1.01	-0.00106	-1.01	-0.00108	-1.01	-0.00102	-1.01	-0.0009315
-1.03	-0.0009846	-1.03	-0.00107	-1.03	-0.00109	-1.03	-0.00104	-1.03	-0.0009447
-1.05	-0.0009794	-1.05	-0.00109	-1.05	-0.0011	-1.05	-0.00105	-1.05	-0.0009572
-1.07	-0.0009729	-1.07	-0.00109	-1.07	-0.00111	-1.07	-0.00105	-1.07	-0.0009687
-1.09	-0.0009668	-1.09	-0.0011	-1.09	-0.00112	-1.09	-0.00106	-1.09	-0.000979
-1.11	-0.0009625	-1.11	-0.00111	-1.11	-0.00112	-1.11	-0.00107	-1.11	-0.0009883
-1.13	-0.0009611	-1.13	-0.00111	-1.13	-0.00113	-1.13	-0.00107	-1.13	-0.0009962
-1.15	-0.0009625	-1.15	-0.00111	-1.15	-0.00113	-1.15	-0.00107	-1.15	-0.001003
-1.17	-0.000966	-1.17	-0.00111	-1.17	-0.00113	-1.17	-0.00107	-1.17	-0.001007
-1.19	-0.0009709	-1.19	-0.00111	-1.19	-0.00113	-1.19	-0.00106	-1.19	-0.00101
-1.21	-0.000977	-1.21	-0.00111	-1.21	-0.00112	-1.21	-0.00106	-1.21	-0.001012
-1.23	-0.000984	-1.23	-0.00111	-1.23	-0.00112	-1.23	-0.00106	-1.23	-0.001012
-1.25	-0.0009915	-1.25	-0.00111	-1.25	-0.00112	-1.25	-0.00106	-1.25	-0.001012
-1.27	-0.0009995	-1.27	-0.00111	-1.27	-0.00112	-1.27	-0.00106	-1.27	-0.001011
-1.29	-0.001008	-1.29	-0.00111	-1.29	-0.00112	-1.29	-0.00107	-1.29	-0.001012
-1.31	-0.001016	-1.31	-0.00111	-1.31	-0.00112	-1.31	-0.00107	-1.31	-0.001015
-1.33	-0.001025	-1.33	-0.00111	-1.33	-0.00113	-1.33	-0.00108	-1.33	-0.001019
-1.35	-0.001033	-1.35	-0.00112	-1.35	-0.00113	-1.35	-0.00109	-1.35	-0.001024
-1.37	-0.00104	-1.37	-0.00113	-1.37	-0.00114	-1.37	-0.00109	-1.37	-0.001029
-1.39	-0.001047	-1.39	-0.00113	-1.39	-0.00115	-1.39	-0.0011	-1.39	-0.001036
-1.41	-0.001055	-1.41	-0.00114	-1.41	-0.00116	-1.41	-0.00111	-1.41	-0.001043
-1.43	-0.001065	-1.43	-0.00115	-1.43	-0.00116	-1.43	-0.00112	-1.43	-0.00105
-1.45	-0.001079	-1.45	-0.00116	-1.45	-0.00117	-1.45	-0.00113	-1.45	-0.001058
-1.47	-0.001097	-1.47	-0.00117	-1.47	-0.00118	-1.47	-0.00114	-1.47	-0.001066
-1.49	-0.001118	-1.49	-0.00118	-1.49	-0.00119	-1.49	-0.00115	-1.49	-0.001075
-1.51	-0.001143	-1.51	-0.00118	-1.51	-0.0012	-1.51	-0.00116	-1.51	-0.001084
-1.53	-0.001169	-1.53	-0.0012	-1.53	-0.0012	-1.53	-0.00116	-1.53	-0.001093
-1.55	-0.001196	-1.55	-0.00121	-1.55	-0.00121	-1.55	-0.00117	-1.55	-0.001101
-1.57	-0.001224	-1.57	-0.00123	-1.57	-0.00123	-1.57	-0.00118	-1.57	-0.00111
-1.59	-0.001254	-1.59	-0.00125	-1.59	-0.00125	-1.59	-0.00119	-1.59	-0.001118
-1.61	-0.001283	-1.61	-0.00127	-1.61	-0.00126	-1.61	-0.00121	-1.61	-0.001126
-1.63	-0.001314	-1.63	-0.00129	-1.63	-0.00129	-1.63	-0.00123	-1.63	-0.001134
-1.65	-0.001344	-1.65	-0.00132	-1.65	-0.00131	-1.65	-0.00125	-1.65	-0.001144
-1.67	-0.001375	-1.67	-0.00134	-1.67	-0.00134	-1.67	-0.00127	-1.67	-0.001156
-1.69	-0.001406	-1.69	-0.00137	-1.69	-0.00136	-1.69	-0.0013	-1.69	-0.001171
-1.71	-0.001437	-1.71	-0.0014	-1.71	-0.00139	-1.71	-0.00132	-1.71	-0.001188
-1.73	-0.001469	-1.73	-0.00143	-1.73	-0.00142	-1.73	-0.00135	-1.73	-0.001206
-1.75	-0.0015	-1.75	-0.00146	-1.75	-0.00145	-1.75	-0.00137	-1.75	-0.001226
-1.77	-0.001532	-1.77	-0.00149	-1.77	-0.00148	-1.77	-0.0014	-1.77	-0.001246
-1.79	-0.001564	-1.79	-0.00152	-1.79	-0.00151	-1.79	-0.00143	-1.79	-0.001268
-1.81	-0.001596	-1.81	-0.00155	-1.81	-0.00154	-1.81	-0.00145	-1.81	-0.001291
-1.83	-0.001628	-1.83	-0.00158	-1.83	-0.00157	-1.83	-0.00148	-1.83	-0.001314
-1.85	-0.00166	-1.85	-0.00161	-1.85	-0.0016	-1.85	-0.00151	-1.85	-0.001337
-1.87	-0.001692	-1.87	-0.00164	-1.87	-0.00163	-1.87	-0.00154	-1.87	-0.001361
-1.89	-0.001724	-1.89	-0.00167	-1.89	-0.00166	-1.89	-0.00157	-1.89	-0.001385
-1.91	-0.001756	-1.91	-0.0017	-1.91	-0.00169	-1.91	-0.0016	-1.91	-0.00141
-1.93	-0.001789	-1.93	-0.00173	-1.93	-0.00172	-1.93	-0.00163	-1.93	-0.001434
-1.95	-0.001821	-1.95	-0.00176	-1.95	-0.00175	-1.95	-0.00166	-1.95	-0.00146
-1.97	-0.001854	-1.97	-0.0018	-1.97	-0.00179	-1.97	-0.00169	-1.97	-0.001485
-1.99	-0.001886	-1.99	-0.00183	-1.99	-0.00182	-1.99	-0.00171	-1.99	-0.00151
-1.99	-0.001885	-1.99	-0.00183	-1.99	-0.00182	-1.99	-0.00171	-1.99	-0.001508
-1.97	-0.001848	-1.97	-0.00179	-1.97	-0.00178	-1.97	-0.00168	-1.97	-0.001478
-1.95	-0.001811	-1.95	-0.00175	-1.95	-0.00174	-1.95	-0.00165	-1.95	-0.001449
-1.93	-0.001774	-1.93	-0.00172	-1.93	-0.00171	-1.93	-0.00161	-1.93	-0.001419
-1.91	-0.001738	-1.91	-0.00168	-1.91	-0.00167	-1.91	-0.00158	-1.91	-0.00139
-1.89	-0.001702	-1.89	-0.00165	-1.89	-0.00164	-1.89	-0.00155	-1.89	-0.001361
-1.87	-0.001666	-1.87	-0.00161	-1.87	-0.0016	-1.87	-0.00151	-1.87	-0.001333
-1.85	-0.00163	-1.85	-0.00158	-1.85	-0.00157	-1.85	-0.00148	-1.85	-0.001304
-1.83	-0.001595	-1.83	-0.00154	-1.83	-0.00153	-1.83	-0.00145	-1.83	-0.001276
-1.81	-0.001559	-1.81	-0.00151	-1.81	-0.0015	-1.81	-0.00141	-1.81	-0.001247
-1.79	-0.001524	-1.79	-0.00147	-1.79	-0.00146	-1.79	-0.00138	-1.79	-0.001219
-1.77	-0.001488	-1.77	-0.00144	-1.77	-0.00143	-1.77	-0.00135	-1.77	-0.001191
-1.75	-0.001453	-1.75	-0.0014	-1.75	-0.00139	-1.75	-0.00132	-1.75	-0.001164
-1.73	-0.001418	-1.73	-0.00137	-1.73	-0.00136	-1.73	-0.00129	-1.73	-0.001136
-1.71	-0.001383	-1.71	-0.00133	-1.71	-0.00133	-1.71	-0.00125	-1.71	-0.001108
-1.69	-0.001348	-1.69	-0.0013	-1.69	-0.00129	-1.69	-0.00122	-1.69	-0.001081
-1.67	-0.001313	-1.67	-0.00127	-1.67	-0.00126	-1.67	-0.00119	-1.67	-0.001054
-1.65	-0.001278	-1.65	-0.00123	-1.65	-0.00122	-1.65	-0.00116	-1.65	-0.001027
-1.63	-0.001244	-1.63	-0.0012	-1.63	-0.00119	-1.63	-0.00113	-1.63	-0.0009999
-1.61	-0.001209	-1.61	-0.00116	-1.61	-0.00116	-1.61	-0.0011	-1.61	-0.0009732
-1.59	-0.001174	-1.59	-0.00113	-1.59	-0.00112	-1.59	-0.00107	-1.59	-0.0009465
-1.57	-0.00114	-1.57	-0.0011	-1.57	-0.00109	-1.57	-0.00103	-1.57	-0.0009202
-1.55	-0.001106	-1.55	-0.00106	-1.55	-0.00106	-1.55	-0.001	-1.55	-0.000894
-1.53	-0.001071	-1.53	-0.00103	-1.53	-0.00103	-1.53	-0.000973	-1.53	-0.000868
-1.51	-0.001037	-1.51	-0.000996	-1.51	-0.000992	-1.51	-0.000942	-1.51	-0.0008422
-1.49	-0.001003	-1.49	-0.000963	-1.49	-0.000959	-1.49	-0.000911	-1.49	-0.0008167
-1.47	-0.0009691	-1.47	-0.00093	-1.47	-0.000927	-1.47	-0.000881	-1.47	-0.0007914
-1.45	-0.0009351	-1.45	-0.000897	-1.45	-0.000894	-1.45	-0.000851	-1.45	-0.0007664
-1.43	-0.0009013	-1.43	-0.000865	-1.43	-0.000862	-1.43	-0.000821	-1.43	-0.0007418
-1.41	-0.0008676	-1.41	-0.000832	-1.41	-0.00083	-1.41	-0.000791	-1.41	-0.0007175
-1.39	-0.0008339	-1.39	-0.0008	-1.39	-0.000798	-1.39	-0.000762	-1.39	-0.0006935
-1.37	-0.0008004	-1.37	-0.000768	-1.37	-0.000767	-1.37	-0.000733	-1.37	-0.0006699
-1.35	-0.0007669	-1.35	-0.000736	-1.35	-0.000736	-1.35	-0.000704	-1.35	-0.0006468
-1.33	-0.0007337	-1.33	-0.000704	-1.33	-0.000704	-1.33	-0.000675	-1.33	-0.0006241
-1.31	-0.0007004	-1.31	-0.000673	-1.31	-0.000674	-1.31	-0.000647	-1.31	-0.000602
-1.29	-0.0006674	-1.29	-0.000642	-1.29	-0.000643	-1.29	-0.000619	-1.29	-0.0005806
-1.27	-0.0006344	-1.27	-0.000611	-1.27	-0.000613	-1.27	-0.000592	-1.27	-0.0005599
-1.25	-0.0006017	-1.25	-0.000581	-1.25	-0.000584	-1.25	-0.000565	-1.25	-0.00054
-1.23	-0.0005691	-1.23	-0.000551	-1.23	-0.000555	-1.23	-0.000539	-1.23	-0.0005213
-1.21	-0.0005366	-1.21	-0.000522	-1.21	-0.000526	-1.21	-0.000513	-1.21	-0.0005039
-1.19	-0.0005044	-1.19	-0.000493	-1.19	-0.000499	-1.19	-0.000488	-1.19	-0.0004882
-1.17	-0.0004724	-1.17	-0.000465	-1.17	-0.000472	-1.17	-0.000464	-1.17	-0.0004742
-1.15	-0.0004407	-1.15	-0.000438	-1.15	-0.000446	-1.15	-0.000442	-1.15	-0.0004622
-1.13	-0.0004093	-1.13	-0.000412	-1.13	-0.000421	-1.13	-0.000421	-1.13	-0.0004515
-1.11	-0.0003782	-1.11	-0.000387	-1.11	-0.000398	-1.11	-0.000401	-1.11	-0.0004416
-1.09	-0.0003475	-1.09	-0.000364	-1.09	-0.000376	-1.09	-0.000383	-1.09	-0.0004317
-1.07	-0.0003173	-1.07	-0.000342	-1.07	-0.000357	-1.07	-0.000368	-1.07	-0.0004212
-1.05	-0.0002876	-1.05	-0.000323	-1.05	-0.000341	-1.05	-0.000356	-1.05	-0.00041
-1.03	-0.0002587	-1.03	-0.000307	-1.03	-0.000328	-1.03	-0.000347	-1.03	-0.0003981
-1.01	-0.0002304	-1.01	-0.000294	-1.01	-0.000319	-1.01	-0.00034	-1.01	-0.0003857
-0.99	-0.0002034	-0.99	-0.000284	-0.99	-0.000312	-0.99	-0.000332	-0.99	-0.0003729
-0.97	-0.0001776	-0.97	-0.000278	-0.97	-0.000306	-0.97	-0.000324	-0.97	-0.00036
-0.95	-0.0001534	-0.95	-0.000272	-0.95	-0.0003	-0.95	-0.000315	-0.95	-0.000347
-0.93	-0.0001317	-0.93	-0.000267	-0.93	-0.000292	-0.93	-0.000305	-0.93	-0.0003346
-0.91	-0.000113	-0.91	-0.00026	-0.91	-0.000283	-0.91	-0.000293	-0.91	-0.0003231
-0.89	-9.806e-05	-0.89	-0.000252	-0.89	-0.000273	-0.89	-0.000281	-0.89	-0.0003132
-0.87	-8.795e-05	-0.87	-0.000242	-0.87	-0.000261	-0.87	-0.000269	-0.87	-0.0003056
-0.85	-8.279e-05	-0.85	-0.000232	-0.85	-0.00025	-0.85	-0.000257	-0.85	-0.0003006
-0.83	-8.116e-05	-0.83	-0.000222	-0.83	-0.000238	-0.83	-0.000245	-0.83	-0.0002975
-0.81	-8.024e-05	-0.81	-0.000212	-0.81	-0.000228	-0.81	-0.000236	-0.81	-0.0002946
-0.79	-7.801e-05	-0.79	-0.000203	-0.79	-0.00022	-0.79	-0.00023	-0.79	-0.0002907
-0.77	-7.381e-05	-0.77	-0.000198	-0.77	-0.000217	-0.77	-0.000228	-0.77	-0.0002864
-0.75	-6.793e-05	-0.75	-0.000196	-0.75	-0.000218	-0.75	-0.000229	-0.75	-0.0002825
-0.73	-6.089e-05	-0.73	-0.000198	-0.73	-0.000221	-0.73	-0.00023	-0.73	-0.0002787
-0.71	-5.31e-05	-0.71	-0.0002	-0.71	-0.000223	-0.71	-0.000228	-0.71	-0.0002739
-0.69	-4.49e-05	-0.69	-0.000202	-0.69	-0.000223	-0.69	-0.000227	-0.69	-0.0002679
-0.67	-3.68e-05	-0.67	-0.000203	-0.67	-0.000224	-0.67	-0.000227	-0.67	-0.0002606
-0.65	-3.003e-05	-0.65	-0.000205	-0.65	-0.000224	-0.65	-0.000225	-0.65	-0.0002524
-0.63	-2.684e-05	-0.63	-0.000205	-0.63	-0.000222	-0.63	-0.000221	-0.63	-0.0002435
-0.61	-2.912e-05	-0.61	-0.000203	-0.61	-0.000217	-0.61	-0.000215	-0.61	-0.000234
-0.59	-3.51e-05	-0.59	-0.000198	-0.59	-0.000211	-0.59	-0.000207	-0.59	-0.0002242
-0.57	-4.083e-05	-0.57	-0.000192	-0.57	-0.000203	-0.57	-0.000199	-0.57	-0.0002141
-0.55	-4.601e-05	-0.55	-0.000184	-0.55	-0.000194	-0.55	-0.00019	-0.55	-0.0002037
-0.53	-5.412e-05	-0.53	-0.000176	-0.53	-0.000185	-0.53	-0.000181	-0.53	-0.0001931
-0.51	-6.464e-05	-0.51	-0.000167	-0.51	-0.000176	-0.51	-0.000171	-0.51	-0.0001822
-0.49	-7.077e-05	-0.49	-0.000157	-0.49	-0.000165	-0.49	-0.00016	-0.49	-0.0001711
-0.47	-7.103e-05	-0.47	-0.000147	-0.47	-0.000155	-0.47	-0.00015	-0.47	-0.0001598
-0.45	-6.772e-05	-0.45	-0.000137	-0.45	-0.000144	-0.45	-0.000139	-0.45	-0.0001484
-0.43	-6.249e-05	-0.43	-0.000126	-0.43	-0.000133	-0.43	-0.000127	-0.43	-0.0001368
-0.41	-5.607e-05	-0.41	-0.000115	-0.41	-0.000121	-0.41	-0.000116	-0.41	-0.0001252
-0.39	-4.881e-05	-0.39	-0.000104	-0.39	-0.000109	-0.39	-0.000104	-0.39	-0.0001135
-0.37	-4.091e-05	-0.37	-9.25e-05	-0.37	-9.71e-05	-0.37	-9.26e-05	-0.37	-0.0001017
-0.35	-3.252e-05	-0.35	-8.07e-05	-0.35	-8.48e-05	-0.35	-8.06e-05	-0.35	-8.984e-05
-0.33	-2.37e-05	-0.33	-6.88e-05	-0.33	-7.24e-05	-0.33	-6.86e-05	-0.33	-7.784e-05
-0.31	-1.447e-05	-0.31	-5.68e-05	-0.31	-5.99e-05	-0.31	-5.64e-05	-0.31	-6.588e-05
-0.29	-4.874e-06	-0.29	-4.46e-05	-0.29	-4.72e-05	-0.29	-4.41e-05	-0.29	-5.391e-05
-0.27	4.972e-06	-0.27	-3.24e-05	-0.27	-3.45e-05	-0.27	-3.18e-05	-0.27	-4.192e-05
-0.25	1.499e-05	-0.25	-2.02e-05	-0.25	-2.19e-05	-0.25	-1.95e-05	-0.25	-3e-05
-0.23	2.518e-05	-0.23	-8.01e-06	-0.23	-9.27e-06	-0.23	-7.26e-06	-0.23	-1.818e-05
-0.21	3.546e-05	-0.21	4.16e-06	-0.21	3.25e-06	-0.21	4.97e-06	-0.21	-6.391e-06
-0.19	4.58e-05	-0.19	1.62e-05	-0.19	1.56e-05	-0.19	1.7e-05	-0.19	5.33e-06
-0.17	5.621e-05	-0.17	2.81e-05	-0.17	2.77e-05	-0.17	2.89e-05	-0.17	1.692e-05
-0.15	6.666e-05	-0.15	3.99e-05	-0.15	3.97e-05	-0.15	4.06e-05	-0.15	2.847e-05
-0.13	7.72e-05	-0.13	5.17e-05	-0.13	5.16e-05	-0.13	5.23e-05	-0.13	3.993e-05
-0.11	8.769e-05	-0.11	6.35e-05	-0.11	6.34e-05	-0.11	6.39e-05	-0.11	5.139e-05
-0.09	9.817e-05	-0.09	7.53e-05	-0.09	7.53e-05	-0.09	7.56e-05	-0.09	6.276e-05
-0.07	0.0001086	-0.07	8.69e-05	-0.07	8.69e-05	-0.07	8.71e-05	-0.07	7.406e-05
-0.05	0.000119	-0.05	9.85e-05	-0.05	9.83e-05	-0.05	9.84e-05	-0.05	8.519e-05
-0.03	0.0001292	-0.03	0.00011	-0.03	0.00011	-0.03	0.00011	-0.03	9.613e-05
-0.01	0.0001392	-0.01	0.000121	-0.01	0.000121	-0.01	0.00012	-0.01	0.0001069
0.01	0.0001491	0.01	0.000132	0.01	0.000132	0.01	0.000131	0.01	0.0001177
0.03	0.0001587	0.03	0.000143	0.03	0.000142	0.03	0.000142	0.03	0.0001282
0.05	0.0001681	0.05	0.000153	0.05	0.000153	0.05	0.000152	0.05	0.0001386
0.07	0.0001772	0.07	0.000163	0.07	0.000163	0.07	0.000162	0.07	0.0001488
0.09	0.000186	0.09	0.000173	0.09	0.000173	0.09	0.000172	0.09	0.0001588
0.11	0.0001944	0.11	0.000182	0.11	0.000183	0.11	0.000181	0.11	0.0001685
0.13	0.0002025	0.13	0.000191	0.13	0.000192	0.13	0.000191	0.13	0.000178
0.15	0.0002102	0.15	0.0002	0.15	0.000201	0.15	0.0002	0.15	0.0001872
0.17	0.0002176	0.17	0.000208	0.17	0.000209	0.17	0.000208	0.17	0.0001961
0.19	0.0002245	0.19	0.000216	0.19	0.000218	0.19	0.000217	0.19	0.0002048
0.21	0.0002312	0.21	0.000224	0.21	0.000226	0.21	0.000225	0.21	0.0002131
0.23	0.0002376	0.23	0.000231	0.23	0.000234	0.23	0.000233	0.23	0.0002211
0.25	0.0002435	0.25	0.000238	0.25	0.000241	0.25	0.000241	0.25	0.0002288
0.27	0.000249	0.27	0.000244	0.27	0.000247	0.27	0.000248	0.27	0.0002362
0.29	0.0002544	0.29	0.000251	0.29	0.000254	0.29	0.000254	0.29	0.0002431
0.31	0.0002595	0.31	0.000257	0.31	0.00026	0.31	0.000261	0.31	0.0002497
0.33	0.0002644	0.33	0.000262	0.33	0.000265	0.33	0.000267	0.33	0.0002559
0.35	0.0002691	0.35	0.000268	0.35	0.000271	0.35	0.000272	0.35	0.0002618
0.37	0.0002736	0.37	0.000273	0.37	0.000276	0.37	0.000277	0.37	0.0002673
0.39	0.0002779	0.39	0.000277	0.39	0.00028	0.39	0.000282	0.39	0.0002725
0.41	0.000282	0.41	0.000282	0.41	0.000284	0.41	0.000287	0.41	0.0002773
0.43	0.0002859	0.43	0.000286	0.43	0.000288	0.43	0.000291	0.43	0.0002818
0.45	0.0002895	0.45	0.000289	0.45	0.000292	0.45	0.000295	0.45	0.0002859
0.47	0.000293	0.47	0.000293	0.47	0.000295	0.47	0.000298	0.47	0.0002898
0.49	0.0002963	0.49	0.000296	0.49	0.000298	0.49	0.000301	0.49	0.0002933
0.51	0.0002994	0.51	0.000299	0.51	0.000301	0.51	0.000304	0.51	0.0002966
0.53	0.0003024	0.53	0.000302	0.53	0.000303	0.53	0.000307	0.53	0.0002997
0.55	0.0003053	0.55	0.000305	0.55	0.000306	0.55	0.00031	0.55	0.0003025
0.57	0.0003081	0.57	0.000308	0.57	0.000308	0.57	0.000312	0.57	0.0003051
0.59	0.000311	0.59	0.000311	0.59	0.000311	0.59	0.000315	0.59	0.0003075
0.61	0.0003136	0.61	0.000313	0.61	0.000313	0.61	0.000317	0.61	0.0003099
0.63	0.0003162	0.63	0.000316	0.63	0.000315	0.63	0.000319	0.63	0.000312
0.65	0.0003188	0.65	0.000318	0.65	0.000317	0.65	0.000321	0.65	0.0003141
0.67	0.0003213	0.67	0.00032	0.67	0.000319	0.67	0.000323	0.67	0.000316
0.69	0.0003237	0.69	0.000322	0.69	0.000321	0.69	0.000325	0.69	0.0003179
0.71	0.0003261	0.71	0.000325	0.71	0.000323	0.71	0.000327	0.71	0.0003197
0.73	0.0003284	0.73	0.000327	0.73	0.000324	0.73	0.000329	0.73	0.0003214
0.75	0.0003306	0.75	0.000329	0.75	0.000326	0.75	0.00033	0.75	0.0003231
0.77	0.0003327	0.77	0.000331	0.77	0.000328	0.77	0.000332	0.77	0.0003248
0.79	0.0003346	0.79	0.000333	0.79	0.00033	0.79	0.000334	0.79	0.0003265
0.81	0.0003365	0.81	0.000335	0.81	0.000332	0.81	0.000336	0.81	0.0003282
0.83	0.0003385	0.83	0.000337	0.83	0.000335	0.83	0.000338	0.83	0.0003301
0.85	0.0003403	0.85	0.000339	0.85	0.000337	0.85	0.000341	0.85	0.0003322
0.87	0.0003422	0.87	0.000342	0.87	0.000341	0.87	0.000344	0.87	0.0003346
0.89	0.0003444	0.89	0.000347	0.89	0.000346	0.89	0.000347	0.89	0.0003375
0.91	0.0003471	0.91	0.000352	0.91	0.000352	0.91	0.000352	0.91	0.0003412
0.93	0.0003504	0.93	0.000359	0.93	0.000361	0.93	0.000358	0.93	0.000346
0.95	0.0003547	0.95	0.000368	0.95	0.000371	0.95	0.000366	0.95	0.0003521
0.97	0.0003605	0.97	0.00038	0.97	0.000384	0.97	0.000376	0.97	0.0003598
0.99	0.0003679	0.99	0.000394	0.99	0.000399	0.99	0.000388	0.99	0.0003693
1.01	0.0003774	1.01	0.000411	1.01	0.000417	1.01	0.000403	1.01	0.0003807
1.03	0.0003894	1.03	0.00043	1.03	0.000437	1.03	0.000419	1.03	0.0003942
1.05	0.000404	1.05	0.000451	1.05	0.000459	1.05	0.000437	1.05	0.0004093
1.07	0.0004206	1.07	0.000474	1.07	0.000482	1.07	0.000457	1.07	0.000426
1.09	0.0004393	1.09	0.000498	1.09	0.000506	1.09	0.000478	1.09	0.000444
1.11	0.0004595	1.11	0.000523	1.11	0.00053	1.11	0.0005	1.11	0.0004631
1.13	0.0004812	1.13	0.000548	1.13	0.000556	1.13	0.000523	1.13	0.0004829
1.15	0.0005038	1.15	0.000574	1.15	0.000582	1.15	0.000546	1.15	0.0005033
1.17	0.0005272	1.17	0.0006	1.17	0.000608	1.17	0.00057	1.17	0.0005242
1.19	0.0005515	1.19	0.000627	1.19	0.000635	1.19	0.000594	1.19	0.0005456
1.21	0.0005762	1.21	0.000654	1.21	0.000661	1.21	0.000619	1.21	0.0005673
1.23	0.0006016	1.23	0.000681	1.23	0.000688	1.23	0.000643	1.23	0.0005892
1.25	0.0006272	1.25	0.000708	1.25	0.000716	1.25	0.000668	1.25	0.0006114
1.27	0.000653	1.27	0.000735	1.27	0.000743	1.27	0.000693	1.27	0.0006337
1.29	0.000679	1.29	0.000763	1.29	0.00077	1.29	0.000719	1.29	0.0006562
1.31	0.0007054	1.31	0.00079	1.31	0.000798	1.31	0.000744	1.31	0.0006786
1.33	0.0007318	1.33	0.000817	1.33	0.000825	1.33	0.000769	1.33	0.0007013
1.35	0.0007584	1.35	0.000845	1.35	0.000852	1.35	0.000795	1.35	0.0007241
1.37	0.0007852	1.37	0.000872	1.37	0.00088	1.37	0.000821	1.37	0.000747
1.39	0.000812	1.39	0.0009	1.39	0.000908	1.39	0.000846	1.39	0.0007698
1.41	0.0008387	1.41	0.000927	1.41	0.000935	1.41	0.000872	1.41	0.0007929
1.43	0.0008657	1.43	0.000955	1.43	0.000963	1.43	0.000898	1.43	0.0008158
1.45	0.0008927	1.45	0.000982	1.45	0.00099	1.45	0.000923	1.45	0.0008388
1.47	0.0009199	1.47	0.00101	1.47	0.00102	1.47	0.000949	1.47	0.0008619
1.49	0.0009469	1.49	0.00104	1.49	0.00105	1.49	0.000975	1.49	0.0008851
1.51	0.0009741	1.51	0.00107	1.51	0.00107	1.51	0.001	1.51	0.0009082
1.53	0.001001	1.53	0.00109	1.53	0.0011	1.53	0.00103	1.53	0.0009314
1.55	0.001029	1.55	0.00112	1.55	0.00113	1.55	0.00105	1.55	0.0009547
1.57	0.001056	1.57	0.00115	1.57	0.00116	1.57	0.00108	1.57	0.0009779
1.59	0.001083	1.59	0.00118	1.59	0.00118	1.59	0.00111	1.59	0.001001
1.61	0.001111	1.61	0.0012	1.61	0.00121	1.61	0.00113	1.61	0.001025
1.63	0.001138	1.63	0.00123	1.63	0.00124	1.63	0.00116	1.63	0.001048
1.65	0.001166	1.65	0.00126	1.65	0.00127	1.65	0.00118	1.65	0.001071
1.67	0.001193	1.67	0.00129	1.67	0.00129	1.67	0.00121	1.67	0.001095
1.69	0.001221	1.69	0.00131	1.69	0.00132	1.69	0.00124	1.69	0.001118
1.71	0.001249	1.71	0.00134	1.71	0.00135	1.71	0.00126	1.71	0.001141
1.73	0.001276	1.73	0.00137	1.73	0.00138	1.73	0.00129	1.73	0.001165
1.75	0.001304	1.75	0.0014	1.75	0.00141	1.75	0.00131	1.75	0.001188
1.77	0.001332	1.77	0.00142	1.77	0.00143	1.77	0.00134	1.77	0.001212
1.79	0.00136	1.79	0.00145	1.79	0.00146	1.79	0.00137	1.79	0.001236
1.81	0.001388	1.81	0.00148	1.81	0.00149	1.81	0.00139	1.81	0.001259
1.83	0.001416	1.83	0.00151	1.83	0.00152	1.83	0.00142	1.83	0.001283
1.85	0.001444	1.85	0.00153	1.85	0.00154	1.85	0.00145	1.85	0.001306
1.87	0.001472	1.87	0.00156	1.87	0.00157	1.87	0.00147	1.87	0.00133
1.89	0.0015	1.89	0.00159	1.89	0.0016	1.89	0.0015	1.89	0.001354
1.91	0.001527	1.91	0.00162	1.91	0.00163	1.91	0.00153	1.91	0.001377
1.93	0.001556	1.93	0.00165	1.93	0.00166	1.93	0.00155	1.93	0.001401
1.95	0.001583	1.95	0.00167	1.95	0.00168	1.95	0.00158	1.95	0.001425
1.97	0.001611	1.97	0.0017	1.97	0.00171	1.97	0.00161	1.97	0.001449
1.99	0.001639	1.99	0.00173	1.99	0.00174	1.99	0.00163	1.99	0.001473
1.99	0.001635	1.99	0.00173	1.99	0.00174	1.99	0.00163	1.99	0.00147

## Sheet: Figure3i
1 cycle		200 cycles		400 cycles		700 cycles		1000 cycles
Potential (V vs Ag/AgCl)	Current (mV)	Potential (V vs Ag/AgCl)	Current (mV)	Potential (V vs Ag/AgCl)	Current (mV)	Potential (V vs Ag/AgCl)	Current (mV)	Potential (V vs Ag/AgCl)	Current (mV)
1.999	0.00133	1.998	0.00155	1.997	0.00151	1.99	0.00144	1.99	0.001533
1.981	0.00129	1.982	0.00151	1.983	0.00148	1.97	0.0014	1.97	0.001496
1.961	0.00126	1.962	0.00147	1.963	0.00144	1.95	0.00137	1.95	0.001461
1.941	0.00123	1.942	0.00144	1.943	0.00141	1.93	0.00134	1.93	0.001427
1.921	0.0012	1.922	0.0014	1.923	0.00138	1.91	0.0013	1.91	0.001393
1.901	0.00117	1.902	0.00137	1.903	0.00134	1.89	0.00127	1.89	0.00136
1.881	0.00114	1.882	0.00134	1.883	0.00131	1.87	0.00124	1.87	0.001328
1.861	0.00111	1.862	0.00131	1.863	0.00128	1.85	0.00121	1.85	0.001296
1.841	0.00108	1.842	0.00127	1.843	0.00125	1.83	0.00118	1.83	0.001264
1.821	0.00105	1.822	0.00124	1.823	0.00122	1.81	0.00115	1.81	0.001233
1.801	0.00103	1.802	0.00121	1.803	0.00119	1.79	0.00112	1.79	0.001203
1.781	0.000999	1.782	0.00118	1.783	0.00116	1.77	0.00109	1.77	0.001173
1.761	0.000972	1.762	0.00115	1.763	0.00113	1.75	0.00106	1.75	0.001143
1.741	0.000946	1.742	0.00112	1.743	0.0011	1.73	0.00103	1.73	0.001114
1.721	0.000919	1.722	0.00109	1.723	0.00107	1.71	0.001	1.71	0.001085
1.701	0.000893	1.702	0.00106	1.703	0.00104	1.69	0.000974	1.69	0.001056
1.681	0.000868	1.682	0.00103	1.683	0.00101	1.67	0.000946	1.67	0.001028
1.661	0.000842	1.662	0.001	1.663	0.000985	1.65	0.000919	1.65	0.0009999
1.641	0.000817	1.642	0.000976	1.643	0.000958	1.63	0.000892	1.63	0.0009724
1.621	0.000793	1.622	0.000948	1.623	0.00093	1.61	0.000865	1.61	0.0009452
1.601	0.000768	1.602	0.00092	1.603	0.000904	1.59	0.000839	1.59	0.0009184
1.581	0.000744	1.582	0.000893	1.583	0.000877	1.57	0.000813	1.57	0.000892
1.561	0.000721	1.562	0.000867	1.563	0.000851	1.55	0.000788	1.55	0.0008659
1.541	0.000698	1.542	0.00084	1.543	0.000825	1.53	0.000763	1.53	0.0008401
1.521	0.000675	1.522	0.000814	1.523	0.000799	1.51	0.000738	1.51	0.0008148
1.501	0.000652	1.502	0.000789	1.503	0.000774	1.49	0.000714	1.49	0.0007898
1.481	0.00063	1.482	0.000763	1.483	0.000749	1.47	0.00069	1.47	0.000765
1.461	0.000608	1.462	0.000738	1.463	0.000725	1.45	0.000666	1.45	0.0007407
1.441	0.000586	1.442	0.000713	1.443	0.0007	1.43	0.000642	1.43	0.0007165
1.421	0.000564	1.422	0.000688	1.423	0.000676	1.41	0.000619	1.41	0.0006927
1.401	0.000543	1.402	0.000664	1.403	0.000652	1.39	0.000597	1.39	0.0006691
1.381	0.000522	1.382	0.00064	1.383	0.000628	1.37	0.000574	1.37	0.0006458
1.361	0.000502	1.362	0.000615	1.363	0.000605	1.35	0.000552	1.35	0.0006227
1.341	0.000481	1.342	0.000591	1.343	0.000581	1.33	0.00053	1.33	0.0005996
1.321	0.000461	1.322	0.000568	1.323	0.000558	1.31	0.000508	1.31	0.0005768
1.301	0.000442	1.302	0.000544	1.303	0.000535	1.29	0.000487	1.29	0.000554
1.281	0.000422	1.282	0.000521	1.283	0.000512	1.27	0.000466	1.27	0.0005312
1.261	0.000403	1.262	0.000498	1.263	0.000489	1.25	0.000445	1.25	0.0005086
1.241	0.000384	1.242	0.000475	1.243	0.000466	1.23	0.000424	1.23	0.000486
1.221	0.000365	1.222	0.000452	1.223	0.000443	1.21	0.000403	1.21	0.0004633
1.201	0.000347	1.202	0.000429	1.203	0.000421	1.19	0.000382	1.19	0.0004408
1.181	0.000328	1.182	0.000406	1.183	0.000398	1.17	0.000362	1.17	0.0004183
1.161	0.00031	1.162	0.000384	1.163	0.000376	1.15	0.000342	1.15	0.000396
1.141	0.000292	1.142	0.000362	1.143	0.000354	1.13	0.000321	1.13	0.0003738
1.121	0.000274	1.122	0.00034	1.123	0.000332	1.11	0.000301	1.11	0.0003518
1.101	0.000257	1.102	0.000318	1.103	0.000311	1.09	0.000281	1.09	0.0003301
1.081	0.000239	1.082	0.000297	1.083	0.00029	1.07	0.000261	1.07	0.0003086
1.061	0.000222	1.062	0.000276	1.063	0.000269	1.05	0.000241	1.05	0.0002875
1.041	0.000205	1.042	0.000256	1.043	0.000249	1.03	0.000222	1.03	0.000267
1.021	0.000189	1.022	0.000236	1.023	0.000229	1.01	0.000204	1.01	0.0002468
1.001	0.000173	1.002	0.000217	1.003	0.00021	0.99	0.000187	0.99	0.0002271
0.981	0.000157	0.982	0.000198	0.983	0.000192	0.97	0.000169	0.97	0.0002079
0.961	0.000142	0.962	0.00018	0.963	0.000174	0.95	0.000152	0.95	0.0001894
0.941	0.000128	0.942	0.000162	0.943	0.000156	0.93	0.000135	0.93	0.0001715
0.921	0.000113	0.922	0.000145	0.923	0.000139	0.91	0.00012	0.91	0.0001542
0.901	0.0001	0.902	0.000129	0.903	0.000123	0.89	0.000105	0.89	0.0001375
0.881	8.75e-05	0.882	0.000113	0.883	0.000108	0.87	9.09e-05	0.87	0.0001216
0.861	7.55e-05	0.862	9.84e-05	0.863	9.31e-05	0.85	7.76e-05	0.85	0.0001063
0.841	6.43e-05	0.842	8.45e-05	0.843	7.94e-05	0.83	6.5e-05	0.83	9.186e-05
0.821	5.4e-05	0.822	7.15e-05	0.823	6.64e-05	0.81	5.38e-05	0.81	7.811e-05
0.801	4.46e-05	0.802	5.91e-05	0.803	5.43e-05	0.79	4.37e-05	0.79	6.508e-05
0.781	3.63e-05	0.782	4.77e-05	0.783	4.31e-05	0.77	3.34e-05	0.77	5.289e-05
0.761	2.89e-05	0.762	3.7e-05	0.763	3.26e-05	0.75	2.39e-05	0.75	4.146e-05
0.741	2.29e-05	0.742	2.71e-05	0.743	2.27e-05	0.73	1.52e-05	0.73	3.083e-05
0.721	1.71e-05	0.722	1.84e-05	0.723	1.37e-05	0.71	7.31e-06	0.71	2.105e-05
0.701	1.19e-05	0.702	1.12e-05	0.703	6.15e-06	0.69	4.56e-07	0.69	1.22e-05
0.681	7.28e-06	0.682	5.48e-06	0.683	1.18e-07	0.67	-5.39e-06	0.67	4.438e-06
0.661	3.34e-06	0.662	6.67e-07	0.663	-5.11e-06	0.65	-1e-05	0.65	-2.178e-06
0.641	-3.39e-08	0.642	-3.34e-06	0.643	-9.68e-06	0.63	-1.4e-05	0.63	-8.007e-06
0.621	-2.95e-06	0.622	-6.63e-06	0.623	-1.35e-05	0.61	-1.73e-05	0.61	-1.29e-05
0.601	-5.58e-06	0.602	-9.25e-06	0.603	-1.64e-05	0.59	-1.99e-05	0.59	-1.668e-05
0.581	-7.95e-06	0.582	-1.12e-05	0.583	-1.84e-05	0.57	-2.18e-05	0.57	-1.973e-05
0.561	-1e-05	0.562	-1.29e-05	0.563	-1.98e-05	0.55	-2.31e-05	0.55	-2.217e-05
0.541	-1.2e-05	0.542	-1.44e-05	0.543	-2.13e-05	0.53	-2.42e-05	0.53	-2.423e-05
0.521	-1.38e-05	0.522	-1.59e-05	0.523	-2.27e-05	0.51	-2.54e-05	0.51	-2.648e-05
0.501	-1.55e-05	0.502	-1.74e-05	0.503	-2.4e-05	0.49	-2.65e-05	0.49	-2.88e-05
0.481	-1.72e-05	0.482	-1.89e-05	0.483	-2.53e-05	0.47	-2.73e-05	0.47	-3.079e-05
0.461	-1.88e-05	0.462	-2.03e-05	0.463	-2.67e-05	0.45	-2.8e-05	0.45	-3.129e-05
0.441	-2.03e-05	0.442	-2.17e-05	0.443	-2.8e-05	0.43	-2.88e-05	0.43	-3.172e-05
0.421	-2.19e-05	0.422	-2.32e-05	0.423	-2.94e-05	0.41	-2.98e-05	0.41	-3.225e-05
0.401	-2.36e-05	0.402	-2.47e-05	0.403	-3.08e-05	0.39	-3.09e-05	0.39	-3.301e-05
0.381	-2.54e-05	0.382	-2.63e-05	0.383	-3.23e-05	0.37	-3.21e-05	0.37	-3.395e-05
0.361	-2.72e-05	0.362	-2.79e-05	0.363	-3.39e-05	0.35	-3.34e-05	0.35	-3.51e-05
0.341	-2.92e-05	0.342	-2.98e-05	0.343	-3.57e-05	0.33	-3.49e-05	0.33	-3.646e-05
0.321	-3.13e-05	0.322	-3.18e-05	0.323	-3.77e-05	0.31	-3.66e-05	0.31	-3.806e-05
0.301	-3.36e-05	0.302	-3.39e-05	0.303	-3.99e-05	0.29	-3.85e-05	0.29	-3.992e-05
0.281	-3.61e-05	0.282	-3.63e-05	0.283	-4.22e-05	0.27	-4.06e-05	0.27	-4.202e-05
0.261	-3.87e-05	0.262	-3.89e-05	0.263	-4.48e-05	0.25	-4.3e-05	0.25	-4.436e-05
0.241	-4.15e-05	0.242	-4.18e-05	0.243	-4.76e-05	0.23	-4.56e-05	0.23	-4.695e-05
0.221	-4.44e-05	0.222	-4.48e-05	0.223	-5.06e-05	0.21	-4.84e-05	0.21	-4.972e-05
0.201	-4.75e-05	0.202	-4.82e-05	0.203	-5.38e-05	0.19	-5.14e-05	0.19	-5.27e-05
0.181	-5.08e-05	0.182	-5.16e-05	0.183	-5.72e-05	0.17	-5.46e-05	0.17	-5.58e-05
0.161	-5.43e-05	0.162	-5.53e-05	0.163	-6.07e-05	0.15	-5.8e-05	0.15	-5.904e-05
0.141	-5.8e-05	0.142	-5.91e-05	0.143	-6.43e-05	0.13	-6.15e-05	0.13	-6.239e-05
0.121	-6.19e-05	0.122	-6.3e-05	0.123	-6.8e-05	0.11	-6.51e-05	0.11	-6.585e-05
0.101	-6.6e-05	0.102	-6.7e-05	0.103	-7.19e-05	0.09	-6.9e-05	0.09	-6.947e-05
0.081	-7.03e-05	0.082	-7.12e-05	0.083	-7.58e-05	0.07	-7.29e-05	0.07	-7.324e-05
0.061	-7.48e-05	0.062	-7.56e-05	0.063	-7.99e-05	0.05	-7.71e-05	0.05	-7.721e-05
0.041	-7.97e-05	0.042	-8.01e-05	0.043	-8.42e-05	0.03	-8.15e-05	0.03	-8.14e-05
0.021	-8.49e-05	0.022	-8.49e-05	0.023	-8.87e-05	0.01	-8.62e-05	0.01	-8.59e-05
0.001	-9.04e-05	0.002	-9.01e-05	0.003	-9.35e-05	-0.01	-9.12e-05	-0.01	-9.067e-05
-0.019	-9.63e-05	-0.018	-9.56e-05	-0.017	-9.86e-05	-0.03	-9.64e-05	-0.03	-9.571e-05
-0.039	-0.000103	-0.038	-0.000102	-0.037	-0.000104	-0.05	-0.000102	-0.05	-0.0001011
-0.059	-0.000109	-0.058	-0.000108	-0.057	-0.00011	-0.07	-0.000108	-0.07	-0.000107
-0.079	-0.000117	-0.078	-0.000115	-0.077	-0.000117	-0.09	-0.000115	-0.09	-0.0001135
-0.099	-0.000125	-0.098	-0.000123	-0.097	-0.000124	-0.11	-0.000122	-0.11	-0.0001209
-0.119	-0.000134	-0.118	-0.000133	-0.117	-0.000133	-0.13	-0.000131	-0.13	-0.0001293
-0.139	-0.000145	-0.138	-0.000143	-0.137	-0.000142	-0.15	-0.00014	-0.15	-0.0001391
-0.159	-0.000156	-0.158	-0.000154	-0.157	-0.000153	-0.17	-0.000151	-0.17	-0.0001502
-0.179	-0.000168	-0.178	-0.000167	-0.177	-0.000165	-0.19	-0.000163	-0.19	-0.0001627
-0.199	-0.000181	-0.198	-0.000181	-0.197	-0.000178	-0.21	-0.000176	-0.21	-0.0001764
-0.219	-0.000194	-0.218	-0.000196	-0.217	-0.000192	-0.23	-0.00019	-0.23	-0.0001911
-0.239	-0.000209	-0.238	-0.000211	-0.237	-0.000207	-0.25	-0.000204	-0.25	-0.0002068
-0.259	-0.000224	-0.258	-0.000228	-0.257	-0.000223	-0.27	-0.00022	-0.27	-0.0002234
-0.279	-0.00024	-0.278	-0.000245	-0.277	-0.00024	-0.29	-0.000236	-0.29	-0.0002407
-0.299	-0.000257	-0.298	-0.000264	-0.297	-0.000257	-0.31	-0.000253	-0.31	-0.0002589
-0.319	-0.000274	-0.318	-0.000283	-0.317	-0.000275	-0.33	-0.000271	-0.33	-0.0002777
-0.339	-0.000292	-0.338	-0.000302	-0.337	-0.000294	-0.35	-0.000289	-0.35	-0.000297
-0.359	-0.000311	-0.358	-0.000323	-0.357	-0.000314	-0.37	-0.000308	-0.37	-0.000317
-0.379	-0.00033	-0.378	-0.000344	-0.377	-0.000334	-0.39	-0.000328	-0.39	-0.0003376
-0.399	-0.000349	-0.398	-0.000365	-0.397	-0.000355	-0.41	-0.000348	-0.41	-0.0003584
-0.419	-0.000368	-0.418	-0.000386	-0.417	-0.000375	-0.43	-0.000369	-0.43	-0.0003794
-0.439	-0.000387	-0.438	-0.000407	-0.437	-0.000396	-0.45	-0.000389	-0.45	-0.0004004
-0.459	-0.000406	-0.458	-0.000428	-0.457	-0.000417	-0.47	-0.00041	-0.47	-0.0004214
-0.479	-0.000425	-0.478	-0.000449	-0.477	-0.000438	-0.49	-0.00043	-0.49	-0.0004421
-0.499	-0.000443	-0.498	-0.000469	-0.497	-0.000458	-0.51	-0.00045	-0.51	-0.0004627
-0.519	-0.000461	-0.518	-0.000488	-0.517	-0.000478	-0.53	-0.00047	-0.53	-0.0004831
-0.539	-0.000479	-0.538	-0.000507	-0.537	-0.000497	-0.55	-0.000489	-0.55	-0.0005032
-0.559	-0.000495	-0.558	-0.000525	-0.557	-0.000515	-0.57	-0.000508	-0.57	-0.000523
-0.579	-0.000511	-0.578	-0.000542	-0.577	-0.000533	-0.59	-0.000526	-0.59	-0.0005422
-0.599	-0.000526	-0.598	-0.000558	-0.597	-0.00055	-0.61	-0.000542	-0.61	-0.000561
-0.619	-0.000541	-0.618	-0.000573	-0.617	-0.000565	-0.63	-0.000558	-0.63	-0.0005791
-0.639	-0.000556	-0.638	-0.000587	-0.637	-0.00058	-0.65	-0.000573	-0.65	-0.0005965
-0.659	-0.00057	-0.658	-0.0006	-0.657	-0.000594	-0.67	-0.000587	-0.67	-0.0006133
-0.679	-0.000584	-0.678	-0.000613	-0.677	-0.000607	-0.69	-0.0006	-0.69	-0.0006295
-0.699	-0.000599	-0.698	-0.000625	-0.697	-0.000619	-0.71	-0.000612	-0.71	-0.0006451
-0.719	-0.000614	-0.718	-0.000638	-0.717	-0.000631	-0.73	-0.000623	-0.73	-0.0006599
-0.739	-0.000629	-0.738	-0.000651	-0.737	-0.000642	-0.75	-0.000634	-0.75	-0.0006739
-0.759	-0.000644	-0.758	-0.000664	-0.757	-0.000653	-0.77	-0.000645	-0.77	-0.0006873
-0.779	-0.000658	-0.778	-0.000677	-0.777	-0.000663	-0.79	-0.000654	-0.79	-0.0006998
-0.799	-0.000672	-0.798	-0.000691	-0.797	-0.000673	-0.81	-0.000664	-0.81	-0.0007116
-0.819	-0.000686	-0.818	-0.000706	-0.817	-0.000684	-0.83	-0.000673	-0.83	-0.0007227
-0.839	-0.000701	-0.838	-0.000719	-0.837	-0.000694	-0.85	-0.000681	-0.85	-0.000733
-0.859	-0.000714	-0.858	-0.000734	-0.857	-0.000705	-0.87	-0.000689	-0.87	-0.0007425
-0.879	-0.000728	-0.878	-0.000748	-0.877	-0.000717	-0.89	-0.000698	-0.89	-0.0007514
-0.899	-0.000742	-0.898	-0.000762	-0.897	-0.000728	-0.91	-0.000706	-0.91	-0.0007598
-0.919	-0.000754	-0.918	-0.000776	-0.917	-0.00074	-0.93	-0.000714	-0.93	-0.0007683
-0.939	-0.000767	-0.938	-0.00079	-0.937	-0.000751	-0.95	-0.000723	-0.95	-0.0007768
-0.959	-0.00078	-0.958	-0.000803	-0.957	-0.000763	-0.97	-0.000732	-0.97	-0.0007853
-0.979	-0.000791	-0.978	-0.000816	-0.977	-0.000774	-0.99	-0.000741	-0.99	-0.0007941
-0.999	-0.000802	-0.998	-0.000829	-0.997	-0.000785	-1.01	-0.00075	-1.01	-0.0008029
-1.019	-0.000813	-1.018	-0.000841	-1.017	-0.000796	-1.03	-0.000758	-1.03	-0.0008116
-1.039	-0.000824	-1.038	-0.000853	-1.037	-0.000806	-1.05	-0.000767	-1.05	-0.0008203
-1.059	-0.000834	-1.058	-0.000865	-1.057	-0.000816	-1.07	-0.000775	-1.07	-0.0008287
-1.079	-0.000843	-1.078	-0.000876	-1.077	-0.000826	-1.09	-0.000782	-1.09	-0.0008368
-1.099	-0.000853	-1.098	-0.000886	-1.097	-0.000835	-1.11	-0.000789	-1.11	-0.0008445
-1.119	-0.000862	-1.118	-0.000895	-1.117	-0.000844	-1.13	-0.000796	-1.13	-0.0008518
-1.139	-0.000871	-1.138	-0.000908	-1.137	-0.000852	-1.15	-0.000802	-1.15	-0.0008585
-1.159	-0.000879	-1.158	-0.000918	-1.157	-0.00086	-1.17	-0.000808	-1.17	-0.0008648
-1.179	-0.000886	-1.178	-0.000923	-1.177	-0.000867	-1.19	-0.000814	-1.19	-0.0008709
-1.199	-0.000893	-1.198	-0.00093	-1.197	-0.000874	-1.21	-0.00082	-1.21	-0.000877
-1.219	-0.0009	-1.218	-0.000938	-1.217	-0.000881	-1.23	-0.000826	-1.23	-0.0008831
-1.239	-0.000907	-1.238	-0.000945	-1.237	-0.000888	-1.25	-0.000831	-1.25	-0.0008895
-1.259	-0.000914	-1.258	-0.000952	-1.257	-0.000895	-1.27	-0.000838	-1.27	-0.0008962
-1.279	-0.000921	-1.278	-0.000959	-1.277	-0.000902	-1.29	-0.000846	-1.29	-0.0009035
-1.299	-0.000927	-1.298	-0.000967	-1.297	-0.00091	-1.31	-0.000856	-1.31	-0.0009116
-1.319	-0.000934	-1.318	-0.000975	-1.317	-0.00092	-1.33	-0.000866	-1.33	-0.0009207
-1.339	-0.000939	-1.338	-0.000984	-1.337	-0.000931	-1.35	-0.000879	-1.35	-0.0009313
-1.359	-0.000945	-1.358	-0.000996	-1.357	-0.000944	-1.37	-0.000894	-1.37	-0.0009437
-1.379	-0.000953	-1.378	-0.00101	-1.377	-0.000959	-1.39	-0.000911	-1.39	-0.0009582
-1.399	-0.000964	-1.398	-0.00103	-1.397	-0.000977	-1.41	-0.000931	-1.41	-0.0009747
-1.419	-0.000977	-1.418	-0.00105	-1.417	-0.000996	-1.43	-0.000951	-1.43	-0.0009931
-1.439	-0.000993	-1.438	-0.00107	-1.437	-0.00102	-1.45	-0.000973	-1.45	-0.001013
-1.459	-0.00101	-1.458	-0.00109	-1.457	-0.00104	-1.47	-0.000995	-1.47	-0.001034
-1.479	-0.00103	-1.478	-0.00111	-1.477	-0.00106	-1.49	-0.00102	-1.49	-0.001055
-1.499	-0.00105	-1.498	-0.00114	-1.497	-0.00109	-1.51	-0.00104	-1.51	-0.001077
-1.519	-0.00107	-1.518	-0.00116	-1.517	-0.00111	-1.53	-0.00107	-1.53	-0.0011
-1.539	-0.0011	-1.538	-0.00119	-1.537	-0.00114	-1.55	-0.00109	-1.55	-0.001123
-1.559	-0.00112	-1.558	-0.00122	-1.557	-0.00116	-1.57	-0.00112	-1.57	-0.001147
-1.579	-0.00114	-1.578	-0.00124	-1.577	-0.00119	-1.59	-0.00114	-1.59	-0.001171
-1.599	-0.00117	-1.598	-0.00127	-1.597	-0.00122	-1.61	-0.00117	-1.61	-0.001196
-1.619	-0.00119	-1.618	-0.0013	-1.617	-0.00124	-1.63	-0.00119	-1.63	-0.00122
-1.639	-0.00122	-1.638	-0.00133	-1.637	-0.00127	-1.65	-0.00122	-1.65	-0.001245
-1.659	-0.00124	-1.658	-0.00135	-1.657	-0.0013	-1.67	-0.00124	-1.67	-0.00127
-1.679	-0.00127	-1.678	-0.00138	-1.677	-0.00132	-1.69	-0.00127	-1.69	-0.001296
-1.699	-0.00129	-1.698	-0.00141	-1.697	-0.00135	-1.71	-0.00129	-1.71	-0.001322
-1.719	-0.00132	-1.718	-0.00144	-1.717	-0.00138	-1.73	-0.00132	-1.73	-0.001348
-1.739	-0.00134	-1.738	-0.00147	-1.737	-0.00141	-1.75	-0.00135	-1.75	-0.001374
-1.759	-0.00137	-1.758	-0.0015	-1.757	-0.00144	-1.77	-0.00137	-1.77	-0.0014
-1.779	-0.0014	-1.778	-0.00153	-1.777	-0.00146	-1.79	-0.0014	-1.79	-0.001427
-1.799	-0.00142	-1.798	-0.00155	-1.797	-0.00149	-1.81	-0.00143	-1.81	-0.001454
-1.819	-0.00145	-1.818	-0.00158	-1.817	-0.00152	-1.83	-0.00145	-1.83	-0.001481
-1.839	-0.00148	-1.838	-0.00161	-1.837	-0.00155	-1.85	-0.00148	-1.85	-0.001509
-1.859	-0.0015	-1.858	-0.00164	-1.857	-0.00158	-1.87	-0.00151	-1.87	-0.001536
-1.879	-0.00153	-1.878	-0.00167	-1.877	-0.00161	-1.89	-0.00154	-1.89	-0.001564
-1.899	-0.00156	-1.898	-0.0017	-1.897	-0.00163	-1.91	-0.00156	-1.91	-0.001592
-1.919	-0.00158	-1.918	-0.00173	-1.917	-0.00166	-1.93	-0.00159	-1.93	-0.00162
-1.939	-0.00161	-1.938	-0.00176	-1.937	-0.00169	-1.95	-0.00162	-1.95	-0.001649
-1.959	-0.00164	-1.958	-0.00179	-1.957	-0.00172	-1.97	-0.00165	-1.97	-0.001677
-1.979	-0.00167	-1.978	-0.00182	-1.977	-0.00175	-1.99	-0.00168	-1.99	-0.001706
-1.999	-0.00166	-1.998	-0.00182	-1.997	-0.00175	-1.99	-0.00167	-1.99	-0.001704
-1.981	-0.00163	-1.982	-0.00178	-1.983	-0.00171	-1.97	-0.00164	-1.97	-0.001668
-1.961	-0.0016	-1.962	-0.00175	-1.963	-0.00168	-1.95	-0.0016	-1.95	-0.001633
-1.941	-0.00156	-1.942	-0.00171	-1.943	-0.00164	-1.93	-0.00157	-1.93	-0.001599
-1.921	-0.00153	-1.922	-0.00167	-1.923	-0.00161	-1.91	-0.00154	-1.91	-0.001565
-1.901	-0.0015	-1.902	-0.00164	-1.903	-0.00157	-1.89	-0.0015	-1.89	-0.001531
-1.881	-0.00147	-1.882	-0.0016	-1.883	-0.00154	-1.87	-0.00147	-1.87	-0.001498
-1.861	-0.00143	-1.862	-0.00157	-1.863	-0.00151	-1.85	-0.00144	-1.85	-0.001464
-1.841	-0.0014	-1.842	-0.00153	-1.843	-0.00147	-1.83	-0.00141	-1.83	-0.001431
-1.821	-0.00137	-1.822	-0.0015	-1.823	-0.00144	-1.81	-0.00137	-1.81	-0.001398
-1.801	-0.00134	-1.802	-0.00146	-1.803	-0.0014	-1.79	-0.00134	-1.79	-0.001366
-1.781	-0.00131	-1.782	-0.00143	-1.783	-0.00137	-1.77	-0.00131	-1.77	-0.001333
-1.761	-0.00128	-1.762	-0.00139	-1.763	-0.00134	-1.75	-0.00128	-1.75	-0.001301
-1.741	-0.00125	-1.742	-0.00136	-1.743	-0.00131	-1.73	-0.00125	-1.73	-0.001269
-1.721	-0.00122	-1.722	-0.00132	-1.723	-0.00127	-1.71	-0.00121	-1.71	-0.001237
-1.701	-0.00119	-1.702	-0.00129	-1.703	-0.00124	-1.69	-0.00118	-1.69	-0.001205
-1.681	-0.00116	-1.682	-0.00126	-1.683	-0.00121	-1.67	-0.00115	-1.67	-0.001173
-1.661	-0.00112	-1.662	-0.00122	-1.663	-0.00117	-1.65	-0.00112	-1.65	-0.001142
-1.641	-0.00109	-1.642	-0.00119	-1.643	-0.00114	-1.63	-0.00109	-1.63	-0.001111
-1.621	-0.00106	-1.622	-0.00115	-1.623	-0.00111	-1.61	-0.00106	-1.61	-0.001079
-1.601	-0.00103	-1.602	-0.00112	-1.603	-0.00108	-1.59	-0.00103	-1.59	-0.001049
-1.581	-0.001	-1.582	-0.00109	-1.583	-0.00105	-1.57	-0.000999	-1.57	-0.001018
-1.561	-0.000974	-1.562	-0.00106	-1.563	-0.00102	-1.55	-0.000968	-1.55	-0.0009872
-1.541	-0.000945	-1.542	-0.00102	-1.543	-0.000983	-1.53	-0.000938	-1.53	-0.0009567
-1.521	-0.000915	-1.522	-0.000989	-1.523	-0.000952	-1.51	-0.000908	-1.51	-0.0009265
-1.501	-0.000886	-1.502	-0.000957	-1.503	-0.000921	-1.49	-0.000878	-1.49	-0.0008965
-1.481	-0.000857	-1.482	-0.000924	-1.483	-0.00089	-1.47	-0.000849	-1.47	-0.0008667
-1.461	-0.000827	-1.462	-0.000892	-1.463	-0.000858	-1.45	-0.000819	-1.45	-0.0008371
-1.441	-0.000799	-1.442	-0.00086	-1.443	-0.000828	-1.43	-0.00079	-1.43	-0.0008077
-1.421	-0.00077	-1.422	-0.000828	-1.423	-0.000797	-1.41	-0.00076	-1.41	-0.0007785
-1.401	-0.000741	-1.402	-0.000797	-1.403	-0.000767	-1.39	-0.000732	-1.39	-0.0007497
-1.381	-0.000713	-1.382	-0.000765	-1.383	-0.000737	-1.37	-0.000703	-1.37	-0.0007211
-1.361	-0.000684	-1.362	-0.000734	-1.363	-0.000707	-1.35	-0.000674	-1.35	-0.0006927
-1.341	-0.000656	-1.342	-0.000703	-1.343	-0.000677	-1.33	-0.000646	-1.33	-0.0006647
-1.321	-0.000628	-1.322	-0.000672	-1.323	-0.000647	-1.31	-0.000617	-1.31	-0.0006369
-1.301	-0.0006	-1.302	-0.000642	-1.303	-0.000618	-1.29	-0.000589	-1.29	-0.0006095
-1.281	-0.000573	-1.282	-0.000612	-1.283	-0.000588	-1.27	-0.000562	-1.27	-0.0005825
-1.261	-0.000545	-1.262	-0.000582	-1.263	-0.00056	-1.25	-0.000534	-1.25	-0.0005558
-1.241	-0.000518	-1.242	-0.000552	-1.243	-0.000531	-1.23	-0.000507	-1.23	-0.0005295
-1.221	-0.000491	-1.222	-0.000523	-1.223	-0.000503	-1.21	-0.00048	-1.21	-0.0005037
-1.201	-0.000464	-1.202	-0.000494	-1.203	-0.000475	-1.19	-0.000453	-1.19	-0.0004784
-1.181	-0.000438	-1.182	-0.000465	-1.183	-0.000448	-1.17	-0.000427	-1.17	-0.0004536
-1.161	-0.000412	-1.162	-0.000437	-1.163	-0.000421	-1.15	-0.000401	-1.15	-0.0004295
-1.141	-0.000386	-1.142	-0.000409	-1.143	-0.000394	-1.13	-0.000376	-1.13	-0.0004061
-1.121	-0.000361	-1.122	-0.000382	-1.123	-0.000368	-1.11	-0.000351	-1.11	-0.0003834
-1.101	-0.000336	-1.102	-0.000356	-1.103	-0.000343	-1.09	-0.000327	-1.09	-0.0003617
-1.081	-0.000312	-1.082	-0.00033	-1.083	-0.000319	-1.07	-0.000303	-1.07	-0.0003411
-1.061	-0.000288	-1.062	-0.000305	-1.063	-0.000296	-1.05	-0.00028	-1.05	-0.0003217
-1.041	-0.000265	-1.042	-0.000282	-1.043	-0.000274	-1.03	-0.000257	-1.03	-0.0003038
-1.021	-0.000242	-1.022	-0.000259	-1.023	-0.000253	-1.01	-0.000236	-1.01	-0.0002877
-1.001	-0.00022	-1.002	-0.000238	-1.003	-0.000234	-0.99	-0.000216	-0.99	-0.0002737
-0.981	-0.000199	-0.982	-0.000219	-0.983	-0.000217	-0.97	-0.000197	-0.97	-0.0002621
-0.961	-0.000179	-0.962	-0.000203	-0.963	-0.000202	-0.95	-0.00018	-0.95	-0.0002532
-0.941	-0.00016	-0.942	-0.000189	-0.943	-0.000191	-0.93	-0.000166	-0.93	-0.000247
-0.921	-0.000143	-0.922	-0.000179	-0.923	-0.000183	-0.91	-0.000154	-0.91	-0.0002422
-0.901	-0.000128	-0.902	-0.000172	-0.903	-0.000179	-0.89	-0.000146	-0.89	-0.0002375
-0.881	-0.000114	-0.882	-0.000167	-0.883	-0.000176	-0.87	-0.000141	-0.87	-0.0002324
-0.861	-0.000103	-0.862	-0.000165	-0.863	-0.000173	-0.85	-0.000139	-0.85	-0.000227
-0.841	-9.5e-05	-0.842	-0.000162	-0.843	-0.00017	-0.83	-0.000137	-0.83	-0.0002216
-0.821	-8.93e-05	-0.822	-0.000159	-0.823	-0.000168	-0.81	-0.000134	-0.81	-0.0002164
-0.801	-8.58e-05	-0.802	-0.000157	-0.803	-0.000164	-0.79	-0.000132	-0.79	-0.0002117
-0.781	-8.35e-05	-0.782	-0.000154	-0.783	-0.000161	-0.77	-0.000128	-0.77	-0.0002077
-0.761	-8.18e-05	-0.762	-0.000152	-0.763	-0.000158	-0.75	-0.000125	-0.75	-0.0002045
-0.741	-8.03e-05	-0.742	-0.000149	-0.743	-0.000155	-0.73	-0.000123	-0.73	-0.0002023
-0.721	-7.88e-05	-0.722	-0.000147	-0.723	-0.000153	-0.71	-0.00012	-0.71	-0.0002006
-0.701	-7.73e-05	-0.702	-0.000147	-0.703	-0.000152	-0.69	-0.000119	-0.69	-0.0001983
-0.681	-7.63e-05	-0.682	-0.000146	-0.683	-0.000153	-0.67	-0.000119	-0.67	-0.0001947
-0.661	-7.6e-05	-0.662	-0.000146	-0.663	-0.000152	-0.65	-0.00012	-0.65	-0.0001896
-0.641	-7.65e-05	-0.642	-0.000145	-0.643	-0.000151	-0.63	-0.000122	-0.63	-0.0001836
-0.621	-7.76e-05	-0.622	-0.000143	-0.623	-0.000148	-0.61	-0.000121	-0.61	-0.0001766
-0.601	-7.88e-05	-0.602	-0.000139	-0.603	-0.000144	-0.59	-0.000119	-0.59	-0.000169
-0.581	-7.93e-05	-0.582	-0.000134	-0.583	-0.000138	-0.57	-0.000115	-0.57	-0.0001607
-0.561	-7.84e-05	-0.562	-0.000128	-0.563	-0.000132	-0.55	-0.00011	-0.55	-0.000152
-0.541	-7.6e-05	-0.542	-0.000121	-0.543	-0.000125	-0.53	-0.000104	-0.53	-0.0001429
-0.521	-7.22e-05	-0.522	-0.000114	-0.523	-0.000117	-0.51	-9.77e-05	-0.51	-0.0001336
-0.501	-6.73e-05	-0.502	-0.000105	-0.503	-0.000109	-0.49	-9.05e-05	-0.49	-0.000124
-0.481	-6.16e-05	-0.482	-9.68e-05	-0.483	-9.99e-05	-0.47	-8.28e-05	-0.47	-0.0001143
-0.461	-5.54e-05	-0.462	-8.79e-05	-0.463	-9.09e-05	-0.45	-7.47e-05	-0.45	-0.0001042
-0.441	-4.86e-05	-0.442	-7.86e-05	-0.443	-8.15e-05	-0.43	-6.63e-05	-0.43	-9.394e-05
-0.421	-4.13e-05	-0.422	-6.9e-05	-0.423	-7.19e-05	-0.41	-5.77e-05	-0.41	-8.34e-05
-0.401	-3.37e-05	-0.402	-5.91e-05	-0.403	-6.21e-05	-0.39	-4.91e-05	-0.39	-7.268e-05
-0.381	-2.58e-05	-0.382	-4.9e-05	-0.383	-5.2e-05	-0.37	-4.07e-05	-0.37	-6.181e-05
-0.361	-1.76e-05	-0.362	-3.86e-05	-0.363	-4.17e-05	-0.35	-3.13e-05	-0.35	-5.076e-05
-0.341	-9.04e-06	-0.342	-2.8e-05	-0.343	-3.12e-05	-0.33	-2.17e-05	-0.33	-3.95e-05
-0.321	-5.94e-08	-0.322	-1.72e-05	-0.323	-2.06e-05	-0.31	-1.18e-05	-0.31	-2.811e-05
-0.301	9.09e-06	-0.302	-6.11e-06	-0.303	-9.72e-06	-0.29	-1.66e-06	-0.29	-1.666e-05
-0.281	1.86e-05	-0.282	5.16e-06	-0.283	1.35e-06	-0.27	8.59e-06	-0.27	-5.067e-06
-0.261	2.83e-05	-0.262	1.65e-05	-0.263	1.24e-05	-0.25	1.89e-05	-0.25	6.528e-06
-0.241	3.82e-05	-0.242	2.8e-05	-0.243	2.36e-05	-0.23	2.94e-05	-0.23	1.805e-05
-0.221	4.84e-05	-0.222	3.95e-05	-0.223	3.48e-05	-0.21	3.99e-05	-0.21	2.948e-05
-0.201	5.87e-05	-0.202	5.11e-05	-0.203	4.6e-05	-0.19	5.04e-05	-0.19	4.07e-05
-0.181	6.92e-05	-0.182	6.27e-05	-0.183	5.72e-05	-0.17	6.09e-05	-0.17	5.173e-05
-0.161	7.99e-05	-0.162	7.43e-05	-0.163	6.82e-05	-0.15	7.13e-05	-0.15	6.247e-05
-0.141	9.06e-05	-0.142	8.58e-05	-0.143	7.92e-05	-0.13	8.16e-05	-0.13	7.292e-05
-0.121	0.000101	-0.122	9.72e-05	-0.123	8.99e-05	-0.11	9.16e-05	-0.11	8.299e-05
-0.101	0.000112	-0.102	0.000109	-0.103	0.0001	-0.09	0.000101	-0.09	9.263e-05
-0.081	0.000123	-0.082	0.00012	-0.083	0.000111	-0.07	0.000111	-0.07	0.0001019
-0.061	0.000134	-0.062	0.000131	-0.063	0.00012	-0.05	0.00012	-0.05	0.000111
-0.041	0.000145	-0.042	0.000141	-0.043	0.00013	-0.03	0.000129	-0.03	0.0001197
-0.021	0.000156	-0.022	0.000152	-0.023	0.000139	-0.01	0.000137	-0.01	0.0001283
-0.001	0.000167	-0.002	0.000162	-0.003	0.000148	0.01	0.000145	0.01	0.0001367
0.019	0.000177	0.018	0.000172	0.017	0.000156	0.03	0.000153	0.03	0.0001449
0.039	0.000187	0.038	0.000181	0.037	0.000164	0.05	0.00016	0.05	0.0001532
0.059	0.000197	0.058	0.000191	0.057	0.000172	0.07	0.000167	0.07	0.0001612
0.079	0.000207	0.078	0.0002	0.077	0.00018	0.09	0.000174	0.09	0.0001692
0.099	0.000217	0.098	0.000209	0.097	0.000188	0.11	0.00018	0.11	0.000177
0.119	0.000226	0.118	0.000218	0.117	0.000195	0.13	0.000187	0.13	0.0001848
0.139	0.000236	0.138	0.000227	0.137	0.000203	0.15	0.000193	0.15	0.0001924
0.159	0.000245	0.158	0.000236	0.157	0.00021	0.17	0.0002	0.17	0.0001999
0.179	0.000254	0.178	0.000245	0.177	0.000218	0.19	0.000206	0.19	0.0002074
0.199	0.000263	0.198	0.000253	0.197	0.000225	0.21	0.000213	0.21	0.0002147
0.219	0.000273	0.218	0.000262	0.217	0.000233	0.23	0.000219	0.23	0.000222
0.239	0.000282	0.238	0.000271	0.237	0.00024	0.25	0.000225	0.25	0.000229
0.259	0.000291	0.258	0.00028	0.257	0.000247	0.27	0.000232	0.27	0.000236
0.279	0.0003	0.278	0.000289	0.277	0.000255	0.29	0.000238	0.29	0.0002427
0.299	0.00031	0.298	0.000298	0.297	0.000262	0.31	0.000244	0.31	0.0002492
0.319	0.000319	0.318	0.000306	0.317	0.000269	0.33	0.000249	0.33	0.0002555
0.339	0.000328	0.338	0.000315	0.337	0.000276	0.35	0.000255	0.35	0.0002616
0.359	0.000338	0.358	0.000324	0.357	0.000283	0.37	0.000261	0.37	0.0002674
0.379	0.000347	0.378	0.000333	0.377	0.00029	0.39	0.000266	0.39	0.0002731
0.399	0.000356	0.398	0.000342	0.397	0.000297	0.41	0.000271	0.41	0.0002784
0.419	0.000365	0.418	0.00035	0.417	0.000304	0.43	0.000276	0.43	0.0002836
0.439	0.000375	0.438	0.000358	0.437	0.00031	0.45	0.000281	0.45	0.0002883
0.459	0.000384	0.458	0.000366	0.457	0.000317	0.47	0.000285	0.47	0.0002929
0.479	0.000393	0.478	0.000374	0.477	0.000323	0.49	0.00029	0.49	0.0002973
0.499	0.000402	0.498	0.000382	0.497	0.000329	0.51	0.000294	0.51	0.0003014
0.519	0.000412	0.518	0.00039	0.517	0.000334	0.53	0.000298	0.53	0.0003054
0.539	0.00042	0.538	0.000397	0.537	0.00034	0.55	0.000302	0.55	0.0003092
0.559	0.000429	0.558	0.000405	0.557	0.000346	0.57	0.000305	0.57	0.000313
0.579	0.000437	0.578	0.000412	0.577	0.000351	0.59	0.000309	0.59	0.0003166
0.599	0.000446	0.598	0.000419	0.597	0.000356	0.61	0.000313	0.61	0.0003199
0.619	0.000454	0.618	0.000425	0.617	0.000361	0.63	0.000316	0.63	0.0003232
0.639	0.000462	0.638	0.000431	0.637	0.000366	0.65	0.000319	0.65	0.0003264
0.659	0.00047	0.658	0.000438	0.657	0.00037	0.67	0.000322	0.67	0.0003295
0.679	0.000477	0.678	0.000443	0.677	0.000374	0.69	0.000325	0.69	0.0003324
0.699	0.000484	0.698	0.000449	0.697	0.000379	0.71	0.000328	0.71	0.0003353
0.719	0.000491	0.718	0.000454	0.717	0.000382	0.73	0.000331	0.73	0.000338
0.739	0.000497	0.738	0.000459	0.737	0.000386	0.75	0.000334	0.75	0.0003407
0.759	0.000504	0.758	0.000463	0.757	0.00039	0.77	0.000337	0.77	0.0003434
0.779	0.000511	0.778	0.000468	0.777	0.000393	0.79	0.000339	0.79	0.0003462
0.799	0.000517	0.798	0.000471	0.797	0.000396	0.81	0.000342	0.81	0.0003488
0.819	0.000523	0.818	0.000474	0.817	0.000399	0.83	0.000345	0.83	0.0003515
0.839	0.000529	0.838	0.000478	0.837	0.000401	0.85	0.000347	0.85	0.0003544
0.859	0.000534	0.858	0.000481	0.857	0.000404	0.87	0.00035	0.87	0.0003578
0.879	0.000539	0.878	0.000484	0.877	0.000406	0.89	0.000353	0.89	0.0003617
0.899	0.000544	0.898	0.000486	0.897	0.000408	0.91	0.000357	0.91	0.0003666
0.919	0.000548	0.918	0.000487	0.917	0.000411	0.93	0.000362	0.93	0.0003723
0.939	0.000552	0.938	0.000489	0.937	0.000414	0.95	0.000367	0.95	0.0003791
0.959	0.000556	0.958	0.000489	0.957	0.000419	0.97	0.000373	0.97	0.0003874
0.979	0.000559	0.978	0.000491	0.977	0.000424	0.99	0.00038	0.99	0.0003974
0.999	0.000563	0.998	0.000494	0.997	0.000432	1.01	0.000389	1.01	0.0004092
1.019	0.000565	1.018	0.000499	1.017	0.00044	1.03	0.0004	1.03	0.0004226
1.039	0.000566	1.038	0.000505	1.037	0.00045	1.05	0.000412	1.05	0.0004376
1.059	0.000568	1.058	0.000512	1.057	0.000462	1.07	0.000425	1.07	0.000454
1.079	0.00057	1.078	0.00052	1.077	0.000475	1.09	0.00044	1.09	0.0004716
1.099	0.000571	1.098	0.00053	1.097	0.000489	1.11	0.000456	1.11	0.0004904
1.119	0.000573	1.118	0.000542	1.117	0.000505	1.13	0.000473	1.13	0.00051
1.139	0.000576	1.138	0.000556	1.137	0.000522	1.15	0.000491	1.15	0.0005304
1.159	0.00058	1.158	0.000571	1.157	0.000541	1.17	0.000509	1.17	0.0005516
1.179	0.000586	1.178	0.000588	1.177	0.00056	1.19	0.000529	1.19	0.0005733
1.199	0.000593	1.198	0.000607	1.197	0.00058	1.21	0.000549	1.21	0.0005954
1.219	0.0006	1.218	0.000626	1.217	0.000601	1.23	0.000569	1.23	0.0006179
1.239	0.000609	1.238	0.000646	1.237	0.000622	1.25	0.00059	1.25	0.0006407
1.259	0.000619	1.258	0.000667	1.257	0.000644	1.27	0.000612	1.27	0.0006637
1.279	0.000631	1.278	0.000689	1.277	0.000666	1.29	0.000633	1.29	0.0006869
1.299	0.000644	1.298	0.000711	1.297	0.000688	1.31	0.000655	1.31	0.0007104
1.319	0.000658	1.318	0.000733	1.317	0.000711	1.33	0.000678	1.33	0.0007339
1.339	0.000673	1.338	0.000756	1.337	0.000734	1.35	0.0007	1.35	0.0007576
1.359	0.000688	1.358	0.000779	1.357	0.000757	1.37	0.000723	1.37	0.0007813
1.379	0.000705	1.378	0.000803	1.377	0.00078	1.39	0.000745	1.39	0.0008052
1.399	0.000722	1.398	0.000826	1.397	0.000804	1.41	0.000768	1.41	0.000829
1.419	0.00074	1.418	0.00085	1.417	0.000827	1.43	0.000791	1.43	0.0008529
1.439	0.000759	1.438	0.000874	1.437	0.000851	1.45	0.000814	1.45	0.0008769
1.459	0.000778	1.458	0.000898	1.457	0.000875	1.47	0.000837	1.47	0.0009008
1.479	0.000797	1.478	0.000923	1.477	0.000899	1.49	0.00086	1.49	0.0009248
1.499	0.000818	1.498	0.000947	1.497	0.000923	1.51	0.000883	1.51	0.0009489
1.519	0.000838	1.518	0.000971	1.517	0.000947	1.53	0.000907	1.53	0.0009729
1.539	0.000859	1.538	0.000996	1.537	0.000971	1.55	0.00093	1.55	0.0009969
1.559	0.00088	1.558	0.00102	1.557	0.000995	1.57	0.000954	1.57	0.001021
1.579	0.000901	1.578	0.00105	1.577	0.00102	1.59	0.000977	1.59	0.001045
1.599	0.000922	1.598	0.00107	1.597	0.00104	1.61	0.001	1.61	0.001069
1.619	0.000944	1.618	0.0011	1.617	0.00107	1.63	0.00103	1.63	0.001094
1.639	0.000966	1.638	0.00112	1.637	0.00109	1.65	0.00105	1.65	0.001118
1.659	0.000988	1.658	0.00114	1.657	0.00112	1.67	0.00107	1.67	0.001142
1.679	0.00101	1.678	0.00117	1.677	0.00114	1.69	0.0011	1.69	0.001166
1.699	0.00103	1.698	0.00119	1.697	0.00117	1.71	0.00112	1.71	0.001191
1.719	0.00105	1.718	0.00122	1.717	0.00119	1.73	0.00114	1.73	0.001215
1.739	0.00108	1.738	0.00125	1.737	0.00122	1.75	0.00117	1.75	0.00124
1.759	0.0011	1.758	0.00127	1.757	0.00124	1.77	0.00119	1.77	0.001264
1.779	0.00112	1.778	0.0013	1.777	0.00127	1.79	0.00122	1.79	0.001289
1.799	0.00114	1.798	0.00132	1.797	0.00129	1.81	0.00124	1.81	0.001313
1.819	0.00117	1.818	0.00135	1.817	0.00131	1.83	0.00127	1.83	0.001338
1.839	0.00119	1.838	0.00137	1.837	0.00134	1.85	0.00129	1.85	0.001363
1.859	0.00121	1.858	0.0014	1.857	0.00136	1.87	0.00131	1.87	0.001387
1.879	0.00123	1.878	0.00142	1.877	0.00139	1.89	0.00134	1.89	0.001412
1.899	0.00125	1.898	0.00145	1.897	0.00141	1.91	0.00136	1.91	0.001437
1.919	0.00128	1.918	0.00147	1.917	0.00144	1.93	0.00139	1.93	0.001461
1.939	0.0013	1.938	0.0015	1.937	0.00146	1.95	0.00141	1.95	0.001486
1.959	0.00132	1.958	0.00152	1.957	0.00149	1.97	0.00143	1.97	0.001511
1.979	0.00134	1.978	0.00155	1.977	0.00151	1.99	0.00146	1.99	0.001535
1.999	0.00134	1.998	0.00154	1.997	0.00151	1.99	0.00145	1.99	0.00153

## Sheet: Figure4c
Time (min)	Pristine PEDOT:PSS mixture (0 wt% IL)		Pristine PEDOT:PSS mixture + 2 wt IL (no UV irradiation)		Pristine PEDOT:PSS mixture + 2 wt IL + UV irradiation for 2 min
	Storage modulus	Loss modulus	Storage modulus	Loss modulus	Storage modulus	Loss modulus
0	1.68039	0.592681	4.12699	2.30062	676.085	78.5115
0.08	1.67964	0.592	4.21665	2.31386	680.226	78.3909
0.17	1.67889	0.591326	4.30675	2.32707	684.354	78.271
0.25	1.67815	0.590662	4.39728	2.34026	688.47	78.1519
0.33	1.67742	0.590005	4.48826	2.35342	692.575	78.0336
0.42	1.67669	0.589357	4.57967	2.36657	696.667	77.9159
0.5	1.67597	0.588718	4.67152	2.37969	700.748	77.7991
0.58	1.67525	0.588086	4.76382	2.39278	704.817	77.683
0.67	1.67454	0.587463	4.85655	2.40586	708.874	77.5676
0.75	1.67384	0.586849	4.94972	2.41891	712.92	77.453
0.83	1.67314	0.586243	5.04333	2.43194	716.953	77.3391
0.92	1.67245	0.585645	5.13738	2.44494	720.975	77.226
1	1.67177	0.585055	5.23187	2.45793	724.985	77.1136
1.08	1.67109	0.584474	5.3268	2.47089	728.982	77.002
1.17	1.67042	0.583901	5.42217	2.48382	732.968	76.8912
1.25	1.66975	0.583337	5.51797	2.49674	736.943	76.781
1.33	1.66909	0.582781	5.61422	2.50963	740.905	76.6717
1.42	1.66844	0.582233	5.71091	2.5225	744.855	76.563
1.5	1.66779	0.581693	5.80803	2.53534	748.794	76.4552
1.58	1.66715	0.581162	5.9056	2.54817	752.721	76.348
1.67	1.66652	0.58064	6.0036	2.56097	756.636	76.2417
1.75	1.66589	0.580125	6.10204	2.57374	760.539	76.136
1.83	1.66527	0.579619	6.20093	2.5865	764.43	76.0311
1.92	1.66465	0.579122	6.30025	2.59923	768.309	75.927
2	1.66404	0.578633	6.40001	2.61194	772.177	75.8236
2.08	1.66344	0.578152	6.50021	2.62462	776.033	75.721
2.17	1.66284	0.577679	6.60085	2.63728	779.876	75.6191
2.25	1.66225	0.577215	6.70193	2.64992	783.708	75.518
2.33	1.66167	0.576759	6.80345	2.66254	787.528	75.4176
2.42	1.66109	0.576312	6.9054	2.67513	791.337	75.318
2.5	1.66052	0.575872	7.0078	2.68771	795.133	75.2191
2.58	1.65995	0.575442	7.11064	2.70025	798.918	75.1209
2.67	1.65939	0.575019	7.21391	2.71278	802.69	75.0235
2.75	1.65884	0.574605	7.31763	2.72528	806.451	74.9269
2.83	1.65829	0.5742	7.42178	2.73776	810.2	74.831
2.92	1.65775	0.573802	7.52638	2.75022	813.937	74.7358
3	1.65722	0.573413	7.63141	2.76265	817.662	74.6414
3.08	1.65669	0.573033	7.73688	2.77506	821.376	74.5478
3.17	1.65617	0.57266	7.84279	2.78745	825.077	74.4549
3.25	1.65565	0.572296	7.94915	2.79981	828.767	74.3628
3.33	1.65514	0.571941	8.05594	2.81216	832.445	74.2714
3.42	1.65464	0.571594	8.16317	2.82447	836.111	74.1807
3.5	1.65414	0.571255	8.27083	2.83677	839.765	74.0908
3.58	1.65365	0.570924	8.37894	2.84904	843.407	74.0016
3.67	1.65317	0.570602	8.48749	2.86129	847.038	73.9132
3.75	1.65269	0.570288	8.59648	2.87352	850.656	73.8256
3.83	1.65222	0.569983	8.7059	2.88573	854.263	73.7387
3.92	1.65175	0.569686	8.81577	2.89791	857.858	73.6525
4	1.65129	0.569397	8.92607	2.91007	861.441	73.5671
4.08	1.65084	0.569117	9.03682	2.9222	865.012	73.4824
4.17	1.6504	0.568845	9.148	2.93432	868.572	73.3985
4.25	1.64996	0.568581	9.25962	2.94641	872.119	73.3154
4.33	1.64952	0.568326	9.37169	2.95847	875.655	73.2329
4.42	1.64909	0.568079	9.48419	2.97052	879.179	73.1513
4.5	1.64867	0.56784	9.59713	2.98254	882.69	73.0703
4.58	1.64826	0.56761	9.71051	2.99454	886.191	72.9902
4.67	1.64785	0.567388	9.82433	3.00651	889.679	72.9108
4.75	1.64745	0.567174	9.93859	3.01847	893.155	72.8321
4.83	1.64705	0.566969	10.0533	3.0304	896.62	72.7542
4.92	1.64666	0.566772	10.1684	3.0423	900.072	72.677
5	1.64628	0.566584	10.284	3.05419	903.513	72.6006
5.08	1.6459	0.566404	10.4	3.06605	906.942	72.5249
5.17	1.64553	0.566232	10.5165	3.07789	910.359	72.45
5.25	1.64516	0.566069	10.6334	3.0897	913.764	72.3758
5.33	1.6448	0.565914	10.7507	3.10149	917.158	72.3023
5.42	1.64445	0.565767	10.8685	3.11326	920.539	72.2297
5.5	1.6441	0.565629	10.9867	3.12501	923.909	72.1577
5.58	1.64376	0.565499	11.1053	3.13674	927.267	72.0865
5.67	1.64343	0.565377	11.2244	3.14844	930.613	72.0161
5.75	1.6431	0.565264	11.344	3.16011	933.947	71.9464
5.83	1.64278	0.565159	11.4639	3.17177	937.269	71.8775
5.92	1.64247	0.565062	11.5843	3.1834	940.58	71.8093
6	1.64216	0.564974	11.7052	3.19501	943.878	71.7419
6.08	1.64186	0.564894	11.8265	3.2066	947.165	71.6752
6.17	1.64156	0.564823	11.9482	3.21816	950.44	71.6092
6.25	1.64127	0.56476	12.0704	3.2297	953.703	71.544
6.33	1.64099	0.564705	12.2103	3.24302	956.954	71.4796
6.42	1.64071	0.564659	12.3442	3.26218	960.193	71.4159
6.5	1.64044	0.56462	12.4787	3.2757	963.421	71.3529
6.58	1.64017	0.564591	12.6138	3.29047	966.636	71.2907
6.67	1.63991	0.564569	12.757	3.30405	969.84	71.2293
6.75	1.63966	0.564556	12.911	3.31519	973.032	71.1686
6.83	1.63942	0.564552	13.0458	3.338	976.212	71.1086
6.92	1.63918	0.564556	13.1909	3.34147	979.38	71.0494
7	1.63894	0.564568	13.3381	3.36076	982.537	70.991
7.08	1.63871	0.564588	13.4724	3.36602	985.681	70.9333
7.17	1.63849	0.564617	13.6255	3.3755	988.814	70.8763
7.25	1.63828	0.564654	13.7685	3.39075	991.935	70.8201
7.33	1.63807	0.564699	13.9178	3.40433	995.043	70.7647
7.42	1.63787	0.564753	14.0648	3.41689	998.141	70.7099
7.5	1.63767	0.564815	14.2121	3.42446	1001.23	70.656
7.58	1.63748	0.564886	14.3591	3.44025	1004.3	70.6028
7.67	1.6373	0.564965	14.5055	3.4518	1007.36	70.5503
7.75	1.63712	0.565052	14.6488	3.46125	1010.41	70.4986
7.83	1.63695	0.565148	14.7919	3.47561	1013.45	70.4476
7.92	1.63679	0.565252	14.9409	3.4825	1016.47	70.3974
8	1.63663	0.565364	15.0912	3.49352	1019.49	70.3479
8.1	1.63648	0.565485	15.2426	3.49878	1022.49	70.2992
8.2	1.63633	0.565614	15.3887	3.51698	1025.48	70.2512
8.3	1.63619	0.565751	15.5371	3.52811	1028.46	70.204
8.3	1.63606	0.565897	15.6752	3.53721	1031.43	70.1575
8.4	1.63593	0.566051	15.8215	3.55393	1034.38	70.1118
8.5	1.63581	0.566214	15.963	3.56601	1037.32	70.0668
8.6	1.6357	0.566385	16.1013	3.58026	1040.26	70.0226
8.7	1.63559	0.566564	16.2382	3.59181	1043.17	69.9791
8.8	1.63549	0.566751	16.3776	3.60395	1046.08	69.9364
8.8	1.63539	0.566947	16.5195	3.6222	1048.98	69.8944
8.9	1.6353	0.567151	16.6568	3.62816	1051.86	69.8532
9	1.63522	0.567364	16.7911	3.62962	1054.73	69.8127
9.1	1.63514	0.567585	16.9298	3.6335	1057.59	69.773
9.2	1.63507	0.567814	17.0671	3.64111	1060.44	69.734
9.3	1.63501	0.568052	17.2075	3.64612	1063.28	69.6958
9.3	1.63495	0.568298	17.3402	3.64914	1066.1	69.6583
9.4	1.6349	0.568552	17.4696	3.66004	1068.91	69.6215
9.5	1.63485	0.568815	17.59	3.67953	1071.72	69.5855
9.6	1.63481	0.569086	17.7147	3.68396	1074.5	69.5503
9.7	1.63478	0.569366	17.8379	3.69943	1077.28	69.5158
9.8	1.63475	0.569653	17.9598	3.706	1080.05	69.4821
9.8	1.63473	0.56995	18.0704	3.71401	1082.8	69.4491
9.9	1.63472	0.570254	18.1907	3.71646	1085.54	69.4168
10	1.63471	0.570567	18.3165	3.72709	1088.27	69.3853
10.1	1.63471	0.570888	18.4257	3.72684	1090.99	69.3546
10.2	1.63471	0.571218	18.5369	3.74036	1093.69	69.3246
10.3	1.63472	0.571556	18.6441	3.75211	1096.39	69.2953
10.3	1.63474	0.571902	18.7415	3.76164	1099.07	69.2668
10.4	1.63476	0.572257	18.8511	3.76098	1101.74	69.2391
10.5	1.63479	0.57262	18.9536	3.76875	1104.4	69.212
10.6	1.63483	0.572991	19.0573	3.78505	1107.05	69.1858
10.7	1.63487	0.573371	19.1553	3.79808	1109.68	69.1603
10.8	1.63492	0.573759	19.2632	3.8149	1112.3	69.1355
10.8	1.63497	0.574155	19.3635	3.82005	1114.92	69.1115
10.9	1.63503	0.57456	19.4574	3.82405	1117.51	69.0883
11	1.6351	0.574973	19.5484	3.82102	1120.1	69.0657
11.1	1.63517	0.575395	19.6435	3.82915	1122.68	69.044
11.2	1.63525	0.575824	19.73	3.82946	1125.24	69.023
11.3	1.63534	0.576263	19.8132	3.83661	1127.79	69.0027
11.3	1.63543	0.576709	19.8949	3.84404	1130.33	68.9832
11.4	1.63553	0.577164	19.9777	3.85265	1132.86	68.9644
11.5	1.63564	0.577627	20.0519	3.85992	1135.38	68.9464
11.6	1.63575	0.578099	20.1386	3.86003	1137.88	68.9291
11.7	1.63586	0.578579	20.2071	3.85839	1140.37	68.9126
11.8	1.63599	0.579067	20.2787	3.85453	1142.86	68.8968
11.8	1.63612	0.579564	20.3491	3.85765	1145.32	68.8818
11.9	1.63625	0.580069	20.418	3.86638	1147.78	68.8675
12	1.6364	0.580583	20.4855	3.87041	1150.23	68.854
12.1	1.63654	0.581104	20.5447	3.88138	1152.66	68.8412
12.2	1.6367	0.581634	20.6067	3.87985	1155.08	68.8292
12.3	1.63686	0.582173	20.6589	3.88776	1157.49	68.8179
12.3	1.63703	0.58272	20.723	3.89815	1159.89	68.8074
12.4	1.6372	0.583275	20.7786	3.90981	1162.27	68.7976
12.5	1.63738	0.583838	20.8369	3.911	1164.65	68.7886
12.6	1.64035	0.584623	20.8941	3.9055	1167.22	68.7492
12.7	1.64176	0.585517	20.9444	3.91636	1169.7	68.6874
12.8	1.64587	0.587015	20.9854	3.90966	1172.23	68.6449
12.8	1.6453	0.588585	21.0374	3.91783	1174.74	68.6208
12.9	1.64458	0.589758	21.0912	3.91421	1177.16	68.5863
13	1.64359	0.589355	21.1404	3.92554	1179.56	68.5508
13.1	1.64483	0.591394	21.1859	3.93123	1181.96	68.5151
13.2	1.6463	0.59548	21.2424	3.93893	1184.29	68.5304
13.3	1.64616	0.598996	21.2901	3.93815	1186.62	68.4838
13.3	1.64587	0.599828	21.3274	3.94324	1188.91	68.4108
13.4	1.64744	0.602322	21.3626	3.94915	1191.17	68.3645
13.5	1.64786	0.606927	21.4005	3.94697	1193.41	68.327
13.6	1.64773	0.604784	21.4432	3.94592	1195.61	68.2799
13.7	1.64585	0.606192	21.4762	3.93926	1197.78	68.2294
13.8	1.64497	0.60754	21.5116	3.94111	1199.93	68.1687
13.8	1.64634	0.612018	21.5515	3.94084	1201.97	68.0996
13.9	1.6453	0.609129	21.5849	3.93745	1204.05	68.0527
14	1.64398	0.609851	21.6089	3.9345	1206.09	68.0063
14.1	1.647	0.609997	21.6392	3.93124	1208.09	67.9535
14.2	1.6499	0.609003	21.6795	3.95057	1210.06	67.9025
14.3	1.65168	0.606509	21.7139	3.96308	1212	67.8484
14.3	1.652	0.606198	21.7412	3.96225	1213.9	67.7916
14.4	1.64985	0.607277	21.7676	3.96216	1215.78	67.73
14.5	1.6511	0.606548	21.7871	3.96483	1217.65	67.6724
14.6	1.65011	0.606376	21.8128	3.96765	1219.49	67.6241
14.7	1.65013	0.609564	21.838	3.97178	1221.29	67.6027
14.8	1.64903	0.613613	21.8672	3.96558	1223.11	67.561
14.8	1.65237	0.613837	21.883	3.96058	1224.88	67.5349
14.9	1.65591	0.616366	21.9063	3.95646	1226.66	67.4929
15	1.652	0.619252	21.9305	3.95723	1228.41	67.4603
15.1	1.65396	0.62261	21.9539	3.96088	1230.2	67.3758
15.2	1.65351	0.625596	21.9745	3.9536	1231.91	67.3753
15.3	1.6549	0.624796	22.002	3.95108	1233.61	67.3584
15.3	1.65465	0.626572	22.0307	3.9481	1235.29	67.3357
15.4	1.6547	0.62723	22.0577	3.94503	1236.97	67.3109
15.5	1.65355	0.628095	22.0841	3.95437	1238.64	67.281
15.6	1.65551	0.63062	22.1006	3.95222	1240.29	67.2617
15.7	1.65535	0.630478	22.1206	3.9572	1241.97	67.2421
15.8	1.65695	0.632498	22.1384	3.95384	1243.64	67.2399
15.8	1.65523	0.632431	22.1659	3.96155	1245.31	67.2458
15.9	1.65604	0.634692	22.1848	3.96687	1246.99	67.2448
16	1.65572	0.63613	22.207	3.96741	1248.7	67.2548
16.1	1.65731	0.633908	22.2319	3.97771	1250.42	67.2706
16.2	1.6567	0.637899	22.2519	3.98348	1252.14	67.2951
16.3	1.65591	0.639233	22.2749	3.99175	1253.85	67.3356
16.3	1.6566	0.639655	22.2985	3.99726	1255.53	67.3822
16.4	1.65525	0.641047	22.3295	4.0032	1257.2	67.432
16.5	1.65763	0.641836	22.3563	4.00774	1258.85	67.4812
16.6	1.66276	0.641294	22.3883	4.00575	1260.5	67.525
16.7	1.66345	0.643994	22.4207	4.00775	1262.13	67.58
16.8	1.6614	0.644758	22.4534	4.01115	1263.75	67.6372
16.8	1.65894	0.645096	22.4918	4.0221	1265.35	67.9896
16.9	1.66134	0.646704	22.5234	4.02241	1267	68.0234
17	1.66417	0.649051	22.5519	4.01504	1268.82	68.0723
17.1	1.66403	0.652107	22.5872	4.01605	1270.61	68.1527
17.2	1.66355	0.653034	22.6233	4.0251	1272.37	68.2376
17.3	1.66319	0.653268	22.6662	4.02875	1274.19	68.2825
17.3	1.66635	0.65694	22.7063	4.032	1275.91	68.3565
17.4	1.66949	0.657015	22.7401	4.03993	1277.62	68.4489
17.5	1.66805	0.657933	22.7801	4.0515	1279.32	68.5033
17.6	1.6665	0.661868	22.8257	4.05403	1281.07	68.6047
17.7	1.66579	0.662664	22.8653	4.06327	1282.76	68.7354
17.8	1.66496	0.661562	22.9052	4.06434	1284.53	68.7895
17.8	1.66879	0.662498	22.9461	4.07065	1286.26	68.8481
17.9	1.67031	0.663084	22.9843	4.07256	1287.96	68.9336
18	1.67227	0.665661	23.0289	4.07485	1289.63	69.0256
18.1	1.67298	0.66564	23.0746	4.08188	1291.27	69.1163
18.2	1.67561	0.668088	23.1228	4.08092	1292.9	69.2144
18.3	1.67176	0.67145	23.17	4.08376	1294.5	69.3034
18.3	1.67515	0.671105	23.2139	4.09575	1296.09	69.4127
18.4	1.67385	0.673405	23.2608	4.0929	1297.69	69.5131
18.5	1.67558	0.674817	23.3058	4.10888	1299.27	69.6289
18.6	1.67574	0.67553	23.353	4.10985	1300.83	69.7337
18.7	1.67868	0.675653	23.4074	4.11254	1302.42	69.8345
18.8	1.68102	0.677918	23.4578	4.11782	1303.99	69.9495
18.8	1.67953	0.67852	23.5007	4.1255	1305.56	70.0594
18.9	1.68006	0.679717	23.5496	4.12752	1307.16	70.1957
19	1.68088	0.682927	23.6059	4.12274	1308.73	70.3207
19.1	1.68006	0.683122	23.6582	4.12653	1310.33	70.4259
19.2	1.68102	0.683064	23.7192	4.12614	1311.94	70.533
19.3	1.68331	0.684835	23.7725	4.13313	1313.56	70.6736
19.3	1.68486	0.683411	23.816	4.13985	1315.14	70.7837
19.4	1.6858	0.683303	23.8792	4.1385	1316.77	70.9174
19.5	1.68653	0.682996	23.9326	4.14403	1318.45	71.0592
19.6	1.68391	0.681842	23.9938	4.143	1320.12	71.2057
19.7	1.68335	0.684639	24.05	4.14877	1321.8	71.348
19.8	1.68379	0.684733	24.1015	4.15675	1323.48	71.4942
19.8	1.68616	0.687105	24.1612	4.16243	1325.19	71.6409
19.9	1.68652	0.690075	24.215	4.16179	1326.89	71.7985
20	1.68803	0.68873	24.2684	4.16738	1328.62	71.946

## Sheet: Figure4e
Ink 6 hydrogel		Ink 6* hydrogel		Ink 7 hydrogel		Ink 7* hydrogel
Strain (%)	Stress (MPa)	Strain (%)	Stress (MPa)	Strain (%)	Stress (MPa)	Strain (%)	Stress (MPa)
0	0	0	0	0	-0.00262206	0	0.000862684
5.2234	0.00172686	4.99553	0.00140157	10.2232	-0.0001541	10.3255	0.00151344
10.1166	0.00369391	10.5195	0.00287855	20.1748	0.00236667	20.7018	0.00220908
15.1178	0.00590115	15.4666	0.00443093	30.1233	0.00494024	30.63	0.00294959
19.2701	0.00834859	20.7692	0.00605872	40.0709	0.00756662	41.4967	0.00373498
25.3514	0.0110362	25.5086	0.00776192	50.5328	0.0102458	50.5235	0.00456525
31.7017	0.013964	30.2577	0.00954052	61.0016	0.0129778	60.4905	0.00544039
36.4696	0.0171321	35.3715	0.0113945	69.3813	0.0157626	69.5182	0.00636041
41.3408	0.0205403	40.07	0.013324	79.8462	0.0186002	80.8504	0.00732531
46.1087	0.0241887	45.6194	0.0153288	90.3101	0.0214906	91.5095	0.00833509
50.8629	0.0280773	50.36	0.0173245	100.774	0.0244338	103.464	0.00938974
55.7507	0.0322061	55.8993	0.0195289	109.756	0.0274299	110.281	0.0104893
61.3573	0.036575	60.6042	0.0218203	120.148	0.0304787	120.353	0.0116337
65.2636	0.0411842	66.132	0.0241989	131.133	0.0335803	130.963	0.0128229
70.0178	0.0460336	72.4498	0.0266645	140.046	0.0367348	140.441	0.0140571
76.4815	0.0511231	75.5854	0.0292173	150.512	0.039942	152.202	0.0153361
82.8298	0.0564529	81.8986	0.0318572	160.982	0.0432021	162.133	0.0166601
86.1206	0.0620229	85.0823	0.0345842	170.408	0.0465149	170.261	0.0180288
90.884	0.067833	89.7872	0.0373983	180.879	0.0498806	180.527	0.0194425
95.6427	0.0738833	96.1155	0.0402995	190.299	0.0532991	191.352	0.020901
100.529	0.0801739			201.809	0.0567703	202.943	0.0224045
105.281	0.0867046			210.459	0.0602944	210.138	0.0239528
110.037	0.0934755			220.653	0.0638713	221.1	0.0255459
116.506	0.100487			230.081	0.067501	232.164	0.027184
121.262	0.107738			240.803	0.0711835	242.088	0.0288669
126.016	0.115229			250.224	0.0749188	252.05	0.0305947
130.902	0.122961			260.963	0.0787069	262.878	0.0323674
				269.875	0.0825479
				274.586	0.0864416

## Sheet: Figure4f
Ink 7* hydrogel					Ink 6* hydrogel
Elongation (%)	Conductivity (S m-1)		Resistance (Ω)		Elongation (%)	Conductivity (S m-1)		Resistance (Ω)
	Mean value	Standard deviation	Mean value	Standard deviation		Mean value	Standard deviation	Mean value	Standard deviation
0	163.447	12.4754	111	1.94862	0	301.971	17.3033	35.5416	0.679233
25	166.081	11.5012	106.886	2.3624	25	290.196	16.3678	35.278	0.343064
50	176.538	10.2623			50	301.834	12.7905
75	119.114	3.50164
100	107.686	11.6364
125	100.598	3.20633
150	106.392	7.0701
175	118.005	5.54849
200	112.196	10.1347

[truncated: 4 more sheets: Figure6c, Figure6f, Figure7d, Print trajectory coordinates]
